# Supplementary material for: Integrative discovery of treatments for high-risk neuroblastoma
Source: Nat Commun. 2020 Jan 3;11:71. doi: 10.1038/s41467-019-13817-8 (PMC6941971; doi:10.1038/s41467-019-13817-8)
Supplement: Supplementary file 4 — Supplementary Data 1 [file 41467_2019_13817_MOESM4_ESM.xlsx]

## Sheet: Sheet1
Collection of RNA based disease signatures for neuroblastoma
used for TargetTranslator prediction of neuroblastoma targets in Almstedt et al, 2019
11q transcripts	MSigDB: chr11q						11q transcripts		17q transcripts		1p36 (White)		ALK (Lambertz)		Diff 1 (vanGroningen)		Diff 2 (NHR)		Diff 3 (core)		Risk (dePreter)
17q transcripts	MSigDB: ch17q						COX5BP4	1	NXPH3	1	ACOT7	1	ALDH6A1	1	A2M	1	ESR1	1	NTRK1	1	MYCN	1
1p36 (White)	PMID: 15829979						SLC22A9	1	RAD51C	1	AJAP1	1	ARHGEF7	1	ABRACL	1	NR4A2	1	SCG2	1	AHCY	1
ALK (Lambertz)	PMID: 25805801						OR5J7P	1	PSORS2	1	CAMTA1	1	ARID2	1	ACADVL	1	NR3C2	1	TH	1	BIRC5	1
Diff 1 (vanGroningen)	PMID: 28650485						MAML2	1	MMD	1	CHD5	1	BMF	1	ACAP2	1	GR	1	MAP2	1	CDCA5	1
Diff 2 (NHR)	PMID:27396325						GRIK4	1	HTLVR	1	DNAJC11	1	C5ORF4	1	ACTA2	1	ESRRA	1	TUBB3	1	CDKN3	1
Diff 3 (core)	Prof M Arsenian Henriksson and PMID: 19417027,18239671,7523477,3512042						HPRTP4	1	GAST	1	ESPN	1	C5ORF41	1	ACTN1	1	NR2F1	1			MCM2	1
Risk (dePreter)	PMID: 20179214						HPRTP3	1	ATP5J2P4	1	GPR153	1	CCNG2	1	ADAM19	1	NR1H3	1			MRPL3	1
							OR10AK1P	1	CORD4	1	HES2	1	FAM100B	1	ADAM9	1	RXRA	1			NCAN	1
Gene symbols for each signature are listed to the right							SLC22A10	1	RPS17P3	1	ICMT	1	FOXP1	1	ADAMTS5	1	NR2F6	1			NME1	1
Indicators (1, -1) show the sign of the gene in the signature							TMPRSS5	1	TRIM37	1	KCNAB2	1	FRAT1	1	ADGRE5	1	NR6A1	1			ODC1	1
							OR8A3P	1	CCT6B	1	KLHL21	1	FRZB	1	ADGRG6	1	THRB	1			PAICS	1
							OR8I4P	1	MAP3K3	1	LINC00337	1	GEM	1	AEBP1	1	NR4A1	1			SLC25A5	1
							OR5AO1P	1	TCAM1P	1	NOL9	1	GKAP1	1	AJUBA	1	RARA	1			SNAPC1	1
							ARFGEF1	1	POLG2	1	PHF13	1	GLCCI1	1	ALDH1A3	1	RARG	1			TYMS	1
							TUBAP2	1	MAP2K6	1	PLEKHG5	1	HBP1	1	AMMECR1	1	THRA	1			AKR1C1	1
							RBM14	1	HYT1	1	RNF207	1	KLF9	1	ANTXR1	1	NR0B1	1			ARHGEF7	1
							GDF2	1	THRA	1	RPL22	1	KLHL24	1	ANXA1	1	PPARG	1			CADM1	1
							OR5G3	1	KRT14	1	TAS1R1	1	MALAT1	1	ANXA2	1	VDR	1			CAMTA2	1
							LOC642975	1	LOC440419	1	THAP3	1	NBR1	1	ANXA5	1	RARB	1			CLSTN1	1
							OR5L1	1	STAT5A	1	TNFRSF25	1	NEAT1	1	ANXA6	1	NR1H2	1			DDC	1
							OR5L2	1	SLC6A4	1	ZBTB48	1	NEK7	1	APOE	1	PPARD	1			DPYSL3	1
							OR4A14P	1	STAT5B	1			NFIA	1	APP	1	RXRB	1			ECEL1	1
							OR4C6	1	NOS2P1	1			PCMTD1	1	ARHGAP1	1	NR3C2	1			EPB41L3	1
							OR4V1P	1	VTN	1			PDCD4	1	ARHGEF40	1	NR4A2	1			EPHA5	1
							OR8K4P	1	LRRC37BP1	1			PIK3C2A	1	ARL1	1	NR2C1	1			EPN2	1
							OR8K1	1	STARD3	1			SEMA6A	1	ARL4A	1	NR3C1	1			FYN	1
							OR8K5	1	LOC729657	1			SESN3	1	ARMCX2	1	NR1D1	1			GNB1	1
							OR4S2	1	ITM2BP1	1			TP53INP1	1	ARPC1B	1	HNF4G	1			HIVEP2	1
							OR5AL1	1	DPRXP4	1			YPEL2	1	ASPH	1	PPARA	1			INPP1	1
							OR8K3	1	IFT20	1			YPEL3	1	ATP10D	1	NR2F2	1			MAP7	1
							OR5AM1P	1	DNAJC7	1			YPEL4	1	ATP1B1	1	NR2C2	1			MAPT	1
							CREB3L1	1	TMEM98	1			BAALC	-1	ATP2B1	1	NR1D2	1			NRCAM	1
							OR7E5P	1	RDM1	1			BRI3BP	-1	ATP2B4	1					PLAGL1	1
							OR4A50P	1	HSD17B1P1	1			C11ORF75	-1	ATP6V0E1	1					PMP22	1
							OR5G4P	1	FOXN1	1			CCNE2	-1	ATP8B2	1					PRKACB	1
							OR5R1	1	KRT12	1			CHST11	-1	ATXN1	1					PRKCZ	1
							OR5M2P	1	LIG3	1			CXCR4	-1	B2M	1					PTN	1
							OR5M1	1	CORO6	1			CYB561	-1	BAG3	1					PTPRN2	1
							OR5M3	1	ANKRD13B	1			DUSP4	-1	BGN	1					SCG2	1
							OR5M9	1	SPAG5	1			DUSP5	-1	BMP5	1					ULK2	1
							OR10AG1	1	NEK8	1			DUSP6	-1	BNC2	1					WSB1	1
							TCN1	1	RNF135	1			EGR1	-1	BOC	1					NTRK1	1
							OR8L1P	1	MYO18A	1			ELK3	-1	BTN3A2	1
							OR5M8	1	SUPT6H	1			ENC1	-1	C1orf198	1
							OR5AL2P	1	CCL1	1			ESRRG	-1	C1orf54	1
							MACROD1	1	AK4P1	1			ETV1	-1	C4orf32	1
							SCYL1	1	NAGLU	1			ETV5	-1	C6orf120	1
							OR8J1	1	CCL2	1			GFOD1	-1	CALD1	1
							OR5D15P	1	TUFMP1	1			HSPA5	-1	CALU	1
							OR5AR1	1	EFCAB5	1			KLF7	-1	CAPN2	1
							OR8U8	1	WDR45LP1	1			LRP8	-1	CAPN6	1
							OR5G5P	1	ERBB2	1			MAFF	-1	CBFB	1
							OR8J2	1	TMEM199	1			MFSD2A	-1	CBLB	1
							HSD17B12	1	SSH2	1			NAA50	-1	CCDC80	1
							OR4A12P	1	TMIGD1	1			OBFC2A	-1	CD164	1
							OR8U1	1	CCL8	1			PI15	-1	CD44	1
							OR8K2P	1	CCL5	1			PNO1	-1	CD59	1
							OR4A11P	1	CCL7	1			PPEF1	-1	CD63	1
							OR5AS1	1	KRT24	1			PTPRE	-1	CDH11	1
							OR5F1	1	TWF1P1	1			RET	-1	CETN2	1
							OR5M10	1	SNORD4B	1			RGS16	-1	CFH	1
							OR5M11	1	RAD51D	1			RHEBL1	-1	CFI	1
							OR9G3P	1	RPS7P1	1			SGK1	-1	CILP	1
							OR4A13P	1	SNORD4A	1			SH2B3	-1	CKAP4	1
							OR4A9P	1	TRAF4	1			SHROOM3	-1	CLIC4	1
							OR5AK2	1	SDF2	1			SLC7A11	-1	CMTM3	1
							OR4A15	1	SNORD42A	1			SLC7A5	-1	CMTM6	1
							OR4A16	1	TMEM97	1			SPRED2	-1	CNN3	1
							PC	1	UNC119	1			SPRY2	-1	COL11A1	1
							OR5D17P	1	TLK2P1	1			SPRY4	-1	COL12A1	1
							OR9G2P	1	IKZF3	1			STARD4	-1	COL1A1	1
							LOC390146	1	SGK494	1			STRA6	-1	COL27A1	1
							OR5M5P	1	SNORD42B	1			TPM3	-1	COL3A1	1
							OR4C16	1	LOC645657	1			TUBB6	-1	COL4A1	1
							OR4C15	1	C17orf42	1			VGF	-1	COL4A2	1
							OR5W2	1	TAOK1	1			VIP	-1	COL5A1	1
							OR4C11	1	MAP2K3	1					COL5A2	1
							OR8I1P	1	MYO1D	1					COL6A1	1
							OR5M12P	1	ALOX12P1	1					COL6A2	1
							SLC43A3	1	RPL23A	1					COL6A3	1
							OR5I1	1	CASC3	1					COPA	1
							OR4A21P	1	ATAD5	1					CPED1	1
							OR5BN1P	1	LGALS9	1					CPS1	1
							OR2AH1P	1	SUZ12P	1					CRABP2	1
							OR5M6P	1	SARM1	1					CREB3L2	1
							RPL5P29	1	SEBOX	1					CREG1	1
							SLC22A8	1	LASP1	1					CRELD2	1
							OR4P1P	1	RHOT1	1					CRISPLD1	1
							OR5W1P	1	LOC729562	1					CRTAP	1
							OR4C1P	1	RHBDL3	1					CSRP1	1
							OR5M13P	1	GOSR1	1					CTDSP2	1
							OR4A10P	1	OMG	1					CTNNA1	1
							LOC642890	1	GRB7	1					CTSB	1
							OR9M1P	1	TP53I13	1					CTSC	1
							OR5BE1P	1	LOC646030	1					CTSO	1
							OR5D13	1	NOS2	1					CXCL12	1
							OR5D14	1	AP2B1	1					CYBRD1	1
							OR5M7P	1	LOC729599	1					CYFIP1	1
							OR5D16	1	EVI2A	1					CYP26A1	1
							OR8H3	1	LOC729594	1					CYR61	1
							OR5J2	1	EVI2B	1					DCAF6	1
							OR5D18	1	LRRC37A	1					DDOST	1
							FAM8A2P	1	LOC729690	1					DDR2	1
							OR5AQ1P	1	LRRC37B	1					DESI2	1
							C1QTNF4	1	KRT17P3	1					DKK3	1
							OR8I2	1	SH3GL1P1	1					DLC1	1
							OR5AP2	1	SH3GL1P2	1					DLX1	1
							OR5G1P	1	SLC46A1	1					DLX2	1
							LOC440041	1	FLOT2	1					DMD	1
							OR5AP1P	1	C17orf63	1					DNAJC1	1
							OR5M4P	1	LOC646021	1					DNAJC10	1
							OR9G9	1	C17orf108	1					DNAJC3	1
							OR9G1	1	ARGFXP2	1					DNM3OS	1
							OR9G4	1	LOC729688	1					DPY19L1	1
							OR5J1P	1	ERAL1	1					DSE	1
							OR5T2	1	E2F3P1	1					DUSP14	1
							OR5T3	1	RAB11FIP4	1					DUSP5	1
							OR4A17P	1	KIAA0100	1					DUSP6	1
							OR5T1	1	LOC729704	1					EDEM1	1
							RPS6KA4	1	BLMH	1					EDNRA	1
							OR5F2P	1	TAF15	1					EFEMP2	1
							OR4C14P	1	TLCD1	1					EGFR	1
							OR8H1	1	LOC400590	1					EGR1	1
							OR8H2	1	LYZL6	1					EGR3	1
							OR4P4	1	NSRP1	1					EHD2	1
							LOC390203	1	PYY2	1					ELAVL1	1
							PPP2R5B	1	CRYBA1	1					ELF1	1
							RPS2P37	1	SEZ6	1					ELK3	1
							LTBP3	1	ERVE-1	1					ELK4	1
							OR5AK1P	1	CSF3	1					EMILIN1	1
							LRRC10B	1	CRLF3	1					EMP1	1
							RAB1B	1	HSD17B1	1					ENAH	1
							SYT7	1	UTP6	1					EPHA3	1
							OR5D2P	1	RPL34P31	1					EPS8	1
							OR9I3P	1	RPS17P3	1					ERBIN	1
							PGA3	1	ABHD15	1					ERLIN1	1
							WDR74	1	NUFIP2	1					ERRFI1	1
							ZFP91	1	LOC729538	1					ETS1	1
							INTS5	1	C17orf75	1					EVA1A	1
							INCENP	1	CCL23	1					EXT1	1
							GLYATL1P4	1	NR1D1	1					EXTL2	1
							LOC728617	1	NUDT15P2	1					F2R	1
							FNL2	1	MHS2	1					F2RL2	1
							CDCA5	1	AATF	1					FAM102B	1
							LOC399898	1	LOC729730	1					FAM114A1	1
							OR4D8P	1	LOC645963	1					FAM120A	1
							C11orf31	1	LOC645754	1					FAM129A	1
							TMEM132A	1	PPY2	1					FAM3C	1
							SERPING1	1	DHRS13	1					FAM43A	1
							OR4D9	1	NLK	1					FAM46A	1
							TAF6L	1	NF1	1					FAT1	1
							OR1S2	1	PHF12	1					FBN1	1
							OR4D6	1	CCL16	1					FBN2	1
							OR1S1	1	CCL15	1					FGFR1	1
							MED19	1	CCL18	1					FIBIN	1
							CLP1	1	WSB1	1					FILIP1L	1
							SCGB1D4	1	ACCN1	1					FKBP14	1
							TMEM138	1	CCL13	1					FLNA	1
							CATSPER1	1	CCL14	1					FLRT2	1
							OR5AK3P	1	KRT18P55	1					FMOD	1
							LOC644092	1	PROCA1	1					FN1	1
							PLAC1L	1	POLDIP2	1					FNDC3B	1
							LOC283236	1	RAB34	1					FSTL1	1
							ESRRA	1	TBC1D29	1					FUCA2	1
							OR5AK4P	1	TIAF1	1					FZD1	1
							CCDC86	1	KRTAP4-16P	1					FZD2	1
							VN2R9P	1	LRRC3C	1					FZD7	1
							FAM111B	1	C17orf102	1					GABRR1	1
							FAM111A	1	KRTAP4-4	1					GALNT10	1
							UBE2L6	1	RPS2P50	1					GAS1	1
							OR5B15P	1	KRTAP4-3	1					GAS2	1
							LOC643709	1	KRTAP4-2	1					GDF15	1
							NXF1	1	KRTAP4-1	1					GJA1	1
							TNKS1BP1	1	LOC729839	1					GNAI1	1
							MS4A14	1	PPP1R1B	1					GNG12	1
							FABP5P7	1	RARA	1					GNS	1
							PCNXL3	1	SLC4A1	1					GORAB	1
							OR5D3P	1	SNORD7	1					GPC6	1
							FNBP4	1	CCL14-CCL15	1					GPR137B	1
							C11orf48	1	KRTAP2-4	1					GPX8	1
							DPP3	1	KRTAP2-3	1					GRN	1
							TMEM179B	1	KRTAP2-5P	1					GSN	1
							MPEG1	1	KRTAP2-2	1					HES1	1
							SNORD26	1	KRTAP2-1	1					HEXB	1
							SNORD27	1	CDK12	1					HIBADH	1
							VPS37C	1	LOC728110	1					HIPK3	1
							SNORD28	1	CCL4L1	1					HIST1H2AC	1
							SNORD29	1	CCL4L2	1					HIST1H2BK	1
							LOC728368	1	NPEPPS	1					HLA-A	1
							TMEM109	1	TMEM132E	1					HLA-B	1
							LOC399900	1	MRM1	1					HLA-C	1
							SLC22A6	1	LOC729858	1					HLA-F	1
							OR5BL1P	1	KRTAP4-9	1					HLX	1
							OR4C4P	1	CRHR1	1					HNMT	1
							OR5AN1	1	CCR7	1					HOMER1	1
							STX5	1	KRT17	1					HS3ST3A1	1
							SNORD30	1	KRTAP4-5	1					HSP90B1	1
							STX3	1	KRTAP4-6	1					HSPA5	1
							ZP1	1	KRTAP4-7	1					HSPB1	1
							PRG3	1	KRT14	1					HTRA1	1
							SNORD31	1	KRTAP4-8	1					HYOU1	1
							PRG2	1	NLE1	1					ID1	1
							SLC3A2	1	SLC25A39	1					ID3	1
							OR5BP1P	1	KAT2A	1					IFI16	1
							MS4A15	1	LOC728085	1					IFITM2	1
							EEF1G	1	ZNF830	1					IFITM3	1
							GANAB	1	MIEN1	1					IGF2R	1
							YPEL4	1	LOC728108	1					IGFBP5	1
							LOC341112	1	TBC1D3C	1					IGFBP6	1
							SMTNL1	1	COASY	1					IL13RA1	1
							OR5A1	1	CCL3	1					IL6ST	1
							OR5A2	1	CDK5R1	1					INSIG1	1
							LOC728289	1	TBC1D3F	1					IQGAP2	1
							OR9Q1	1	TBC1D3G	1					ITGA10	1
							OR9Q2	1	TBC1D3H	1					ITGA4	1
							PRPF19	1	LOC642851	1					ITGAV	1
							LPXN	1	RFFL	1					ITGB1	1
							DAGLA	1	WT4	1					ITM2B	1
							MRPL16	1	RNU2-1	1					ITM2C	1
							OR5B12	1	DUSP14	1					ITPR1	1
							OR5AN2P	1	PSMB3	1					ITPRIPL2	1
							FEN1	1	HNF1B	1					JAK1	1
							OR5B17	1	KRTAP17-1	1					JAM3	1
							LOC728674	1	FBXO47	1					KANK2	1
							ZFP91-CNTF	1	UNC45B	1					KCNK2	1
							SSRP1	1	DHRS11	1					KCTD12	1
							PGA4	1	C17orf98	1					KDELC2	1
							FLRT1	1	KRT31	1					KDELR2	1
							SNORA57	1	TBC1D3D	1					KDELR3	1
							FADS1	1	LOC729835	1					KDM5B	1
							FADS3	1	CDC27	1					KIAA1462	1
							FADS2	1	KRT35	1					KIF13A	1
							VWCE	1	KRT32	1					KIRREL	1
							C11orf10	1	KRT38	1					KLF10	1
							OR5B2	1	KRT37	1					KLF4	1
							OR5B3	1	KRT36	1					KLF6	1
							OR5BD1P	1	KRTAP4-12	1					L3HYPDH	1
							CNTF	1	KRTAP4-11	1					LAMB1	1
							RAB30	1	LOC147004	1					LAMC1	1
							PYGM	1	FLJ43826	1					LAMP1	1
							OR7E4P	1	SNORA21	1					LAPTM4A	1
							LOC728270	1	SLFN5	1					LASP1	1
							OR10Q1	1	KRT33A	1					LATS2	1
							ZBTB3	1	KRT33B	1					LEPROT	1
							OR5B10P	1	PCGF2	1					LGALS1	1
							SLC15A3	1	KRTAP3-4P	1					LHFP	1
							OR5BC1P	1	CCL3P1	1					LHX8	1
							LOC728718	1	CCL3L1	1					LIFR	1
							DAK	1	LOC441792	1					LIPA	1
							OR5BB1P	1	LOC100131347	1					LITAF	1
							TTC9C	1	RAMP2	1					LIX1L	1
							LOC728817	1	LOC284100	1					LMAN1	1
							OR4D11	1	SPACA3	1					LMNA	1
							OR4D10	1	MPP2	1					LOXL2	1
							GLYATL1	1	MPP3	1					LPP	1
							GLYATL2	1	CISD3	1					LRP10	1
							LOC728596	1	CWC25	1					LRRC17	1
							TRIM48	1	KRTAP3-1	1					LRRC8C	1
							GPR44	1	KRT41P	1					LTBP1	1
							LOC728826	1	LOC727853	1					LUZP1	1
							RPS4XP13	1	KRTAP3-2	1					MAGT1	1
							MS4A1	1	LOC400592	1					MAML2	1
							MS4A2	1	KRTAP3-3	1					MAN2A1	1
							LRRC55	1	KRTAP1-1	1					MANF	1
							OR5B21	1	PSME3	1					MBD2	1
							OR5B1P	1	KRTAP1-3	1					MBNL1	1
							OR10V3P	1	ORMDL3	1					MBTPS1	1
							MS4A7	1	TAF5LP1	1					MEOX1	1
							SNHG1	1	KRTAP1-5	1					MEOX2	1
							MS4A3	1	PTMS	1					MEST	1
							HNRNPUL2	1	ARL4D	1					MGAT2	1
							MTA2	1	KRTAP1-4	1					MGP	1
							MS4A5	1	MED1	1					MGST1	1
							APLNR	1	TLK2P1	1					MICAL2	1
							OR5BR1P	1	TCAP	1					MMP2	1
							OR8J3	1	KRTAP16-1	1					MOB1A	1
							TMEM223	1	FNDC8	1					MRC2	1
							DKFZP434K028	1	KRTAP9-11P	1					MXRA5	1
							CPSF7	1	LOC440434	1					MYADM	1
							OR5AZ1P	1	LOC727862	1					MYDGF	1
							CYCSP26	1	SRCIN1	1					MYL12A	1
							OR10Y1P	1	TADA2A	1					MYL12B	1
							ASRGL1	1	SYNRG	1					MYLIP	1
							BEST1	1	DKFZp564H213	1					NANS	1
							LOC283194	1	KRTAP9-4	1					NBR1	1
							TMSL5	1	KRTAP9-9	1					NEK7	1
							OR10W1	1	KRTAP9-6	1					NES	1
							LRRN4CL	1	KRTAP9-7	1					NFIA	1
							MS4A18	1	KRTAP9-1	1					NFIC	1
							OR8V1P	1	KRTAP9-2	1					NID1	1
							HRASLS2	1	KRTAP9-3	1					NID2	1
							COX8A	1	TBC1D3	1					NOTCH2	1
							SYT12	1	KRTAP9-8	1					NOTCH2NL	1
							LOC643589	1	SOST	1					NPC2	1
							OOSP1	1	RPL23	1					NPTN	1
							B3GAT3	1	PSMD11	1					NQO1	1
							LOC728834	1	SLFN12	1					NR3C1	1
							P2RX3	1	NEUROD2	1					NRP1	1
							PLA2G16	1	SLFN13	1					OGFRL1	1
							OR10V2P	1	SLFN11	1					OLFML2A	1
							MS4A10	1	IGFBP4	1					OLFML2B	1
							MS4A12	1	SLFN14	1					OLFML3	1
							OR10V1	1	KRTAP4-8	1					OSTC	1
							MS4A13	1	DBF4B	1					P4HA1	1
							LOC643181	1	LOC388387	1					PALLD	1
							OSBP	1	PLEKHM1	1					PAPSS2	1
							SCGB1A1	1	LOC728896	1					PCDH18	1
							SDHAF2	1	WHSC1L2P	1					PCOLCE2	1
							MS4A4E	1	ACBD4	1					PCSK5	1
							SLC22A24	1	RUNDC1	1					PDE3A	1
							MS4A8B	1	KIAA1267	1					PDE7B	1
							OR5BA1P	1	LOC644366	1					PDGFC	1
							PIWIL4	1	WNK4	1					PDIA3	1
							OR10Q2P	1	CCR10	1					PDIA4	1
							SLC22A25	1	LRRC37A2	1					PDIA6	1
							AHNAK	1	TMUB2	1					PDLIM1	1
							YWHAZP9	1	HIGD1B	1					PEA15	1
							DDB1	1	RUNDC3A	1					PEAK1	1
							MS4A6E	1	KRT13	1					PHLDA3	1
							RAB3IL1	1	KRT10	1					PHLDB2	1
							OR5BQ1P	1	AOC4	1					PHTF2	1
							TUT1	1	MGC57346	1					PIAS3	1
							EML3	1	SRSF1	1					PLAGL1	1
							BTBD18	1	LOC390791	1					PLEKHA2	1
							CHRM1	1	RND2	1					PLEKHH2	1
							LOC644436	1	JUP	1					PLK2	1
							PATL1	1	MKS1	1					PLOD2	1
							OR6Q1	1	SPAG9	1					PLOD3	1
							SNX15	1	NME2	1					PLPP1	1
							OR5BN2P	1	KRT19	1					PLS3	1
							RNU2-2	1	PTRF	1					PLSCR1	1
							TIMM10	1	KRT16	1					PLSCR4	1
							CTNND1	1	NME1	1					PLXDC2	1
							NAALADL1	1	KRT15	1					POLR2L	1
							UBXN1	1	LOC644477	1					PON2	1
							C11orf9	1	LRRC37A3	1					POSTN	1
							OR9I1	1	MRPL45	1					PPIB	1
							OR9I2P	1	ITGA2B	1					PPIC	1
							RTN4RL2	1	ZNHIT3	1					PPT1	1
							CYBASC3	1	NAGS	1					PRCP	1
							CD6	1	CACNB1	1					PRDM6	1
							MS4A6A	1	HOXB13	1					PRDX4	1
							MS4A4A	1	IGF2BP1	1					PRDX6	1
							DTX4	1	PTP4A2P1	1					PROM1	1
							OR9L1P	1	KRT20	1					PRRX1	1
							LOC643652	1	MYO19	1					PTBP1	1
							GLYAT	1	LOC404266	1					PTGER4	1
							OR5B19P	1	ASB16	1					PTGFRN	1
							OR10AF1P	1	KRT23	1					PTN	1
							OR4D7P	1	RPS7P11	1					PTPN14	1
							LOC728892	1	IFI35	1					PTPRG	1
							RCE1	1	KRT26	1					PTPRK	1
							DNAJB13	1	KRT25	1					PTRF	1
							SART1	1	KRT28	1					PXDC1	1
							OR7E87P	1	KRT27	1					PXDN	1
							SDHAF2	1	HEXIM2	1					PYGL	1
							GAB2	1	HEXIM1	1					QKI	1
							OR7E128P	1	FLJ43944	1					QSOX1	1
							KCNK7	1	TBKBP1	1					RAB13	1
							AQP11	1	HAP1	1					RAB29	1
							TIGD3	1	GSDMB	1					RAB31	1
							FAU	1	SPOP	1					RAP1A	1
							PELI3	1	DCAKD	1					RAP1B	1
							LOC283214	1	DHX8	1					RBMS1	1
							CCND2P	1	ERDA1	1					RCN1	1
							KRT8P26	1	BECN1	1					RECK	1
							VRNI	1	PHB	1					REST	1
							CLNS1A	1	OSBPL7	1					RGL1	1
							FAM168A	1	EME1	1					RGS10	1
							PHOX2A	1	ACACA	1					RGS3	1
							DOC2GP	1	AARSD1	1					RHOC	1
							RCOR2	1	DDX5	1					RHOJ	1
							C11orf30	1	KRT34	1					RIN2	1
							OR7E11P	1	DLX3	1					RIT1	1
							SLC22A20	1	KRT39	1					RNFT1	1
							IFITM9P	1	MSL1	1					RNH1	1
							RAD9A	1	LOC644354	1					ROBO1	1
							YIF1A	1	GNGT2	1					ROR1	1
							KAT5	1	MLX	1					RRBP1	1
							C11orf86	1	GSDMA	1					S1PR3	1
							MARK2	1	DLX4	1					SASH1	1
							AIP	1	SHC1P2	1					SCPEP1	1
							VEGFB	1	FLJ45513	1					SCRG1	1
							SCGB1D1	1	GOSR2	1					SDC2	1
							PCF11	1	GHDC	1					SDC4	1
							TMEM134	1	FLJ40194	1					SDCBP	1
							PITPNM1	1	PYY	1					SDF4	1
							SCGB2A1	1	LOC147093	1					SEC14L1	1
							PPP1CA	1	GFAP	1					SEL1L3	1
							FAM86GP	1	GJC1	1					SEMA3C	1
							RBM14	1	TTC25	1					SEMA3F	1
							PPP6R3	1	UTP18	1					2019-09-10	1
							SCGB1D2	1	RAB5C	1					SERPINE2	1
							FCHSD2	1	EZH1	1					SERPINH1	1
							ZNHIT2	1	TBX21	1					SFT2D1	1
							MRPL49	1	PGAP3	1					SFT2D2	1
							OR7E145P	1	RPS26P8	1					SGK1	1
							MRPL48	1	RPL7P48	1					SH3BGRL	1
							C11orf24	1	TTLL6	1					SHC1	1
							ATP5LP1	1	MMP28	1					SHROOM3	1
							SCGB2A2	1	ACSF2	1					SIX1	1
							LOC729643	1	KRT42P	1					SIX4	1
							SUV420H1	1	STAC2	1					SKIL	1
							LOC644472	1	XYLT2	1					SLC16A4	1
							CHKA	1	MAPT	1					SLC30A1	1
							CARNS1	1	CCL3L3	1					SLC30A7	1
							LOC728950	1	LOC728651	1					SLC35F5	1
							FLJ42258	1	TMEM101	1					SLC38A2	1
							ADRBK1	1	FLJ42842	1					SLC38A6	1
							TRPT1	1	ARL5C	1					SLC39A14	1
							SERPINH1	1	TOP2A	1					SMAD3	1
							BANF1	1	LOC124865	1					SNAI2	1
							CHCHD8	1	FMNL1	1					SNAP23	1
							CDC42EP2	1	CDC6	1					SOSTDC1	1
							SLC29A2	1	ADAM11	1					SOX9	1
							DRAP1	1	GIP	1					SPARC	1
							SAC3D1	1	FBXL20	1					SPARCL1	1
							ARAP1	1	SDK2	1					SPATA20	1
							LAMTOR1	1	LOC100131347	1					SPCS3	1
							NAA40	1	LOC284108	1					SPRED1	1
							CCDC88B	1	KRTAP1-4	1					SPRY1	1
							SSSCA1	1	LOC728762	1					SPRY4	1
							C11orf51	1	LOC728863	1					SPRY4-IT1	1
							CCDC87	1	GPR179	1					SQSTM1	1
							FOLR1P1	1	G6PC	1					SRPX	1
							S100A11P3	1	PLEKHH3	1					SSBP4	1
							FNTAP1	1	C17orf104	1					SSR1	1
							PAAF1	1	STH	1					SSR3	1
							IDDM4	1	PLXDC1	1					STAT1	1
							GPR152	1	KRT223P	1					STAT3	1
							GUCY2E	1	WNT9B	1					STEAP1	1
							TSGA10IP	1	C1QL1	1					STK38L	1
							KCNK4	1	MAP3K14	1					SUCLG2	1
							LOC254100	1	FKBP10	1					SURF4	1
							FAM86C2P	1	RAPGEFL1	1					SVIL	1
							CDC42BPG	1	BRCA1P1	1					SYDE1	1
							CNIH2	1	KCNH4	1					SYNJ2	1
							LOC100287896	1	SGCA	1					SYPL1	1
							MAP6	1	WFIKKN2	1					TCF7L2	1
							C11orf95	1	SLC39A11	1					TFE3	1
							PRKRIR	1	LOC644397	1					TFPI	1
							OR2AT4	1	ARL17A	1					TGFB1I1	1
							TM7SF2	1	ABI3	1					TGFBR2	1
							LOC256676	1	LOC728285	1					THBS1	1
							LOC729510	1	LOC728149	1					TIMP1	1
							SNORD22	1	ZNF652	1					TJP1	1
							MYO7A	1	MRPL10	1					TM4SF1	1
							RPS12P22	1	LOC729008	1					TM9SF2	1
							BSCL2	1	FAM117A	1					TMBIM4	1
							UVRAG	1	LOC729104	1					TMED9	1
							SNORD25	1	RNY4P2	1					TMEFF2	1
							OR7E1P	1	GPATCH8	1					TMEM263	1
							RTN3	1	SUPT4H1	1					TMEM50A	1
							RBM4B	1	PEX12	1					TMEM87B	1
							P4HA3	1	MLLT6	1					TNC	1
							KDM2A	1	KRTAP9-7	1					TNFRSF12A	1
							RAB6A	1	TBC1D3	1					TNFRSF1A	1
							THRSP	1	LOC728675	1					TNMD	1
							FGF3	1	ETV4	1					TNS1	1
							LOC399904	1	PDK2	1					TOR1AIP1	1
							FGF4	1	TBX4	1					TPBG	1
							OR2AT2P	1	LRRC46	1					TPM1	1
							BATF2	1	RPL27	1					TPM2	1
							TBX10	1	ACLY	1					TRAM1	1
							ZDHHC5	1	FZD2	1					TRAM2	1
							SF1	1	ANKRD40	1					TRIL	1
							LGALS12	1	KRTAP2-2	1					TRIM5	1
							LIPT2	1	STAT3	1					TSC22D2	1
							ARHGEF17	1	RPRML	1					TSC22D3	1
							GIF	1	CCL11	1					TSPAN4	1
							LOC649618	1	DUSP3	1					TUBB6	1
							FRA11H	1	UBTF	1					TWSG1	1
							LOC387791	1	MEOX1	1					TXNDC12	1
							LOC100506127	1	MRPL27	1					UAP1	1
							FERMT3	1	GAS2L2	1					UGDH	1
							OR7E2P	1	ABCC3	1					VCL	1
							ART2P	1	MYCBPAP	1					VIM	1
							CCND1	1	ATP6V0A1	1					WIPI1	1
							IL18BP	1	KIF18B	1					WLS	1
							FRA11A	1	KRTAP4-11	1					WNT5A	1
							C11orf80	1	TOB1	1					WWTR1	1
							SEA	1	HOXB13-AS1	1					YAP1	1
							RIN1	1	ZNF385C	1					ZCCHC24	1
							GPHA2	1	SPATA20	1					ZFP36L1	1
							MAP3K11	1	LOC644172	1					ZNF217	1
							POLR2G	1	CNP	1					ABCA3	-1
							LOC728870	1	CBX1	1					ABCB1	-1
							LRRC32	1	NT5C3L	1					ABLIM1	-1
							PPFIA1	1	CHAD	1					ACOT7	-1
							STARD10	1	WNT3	1					ACTL6B	-1
							POLA2	1	LRRC59	1					ACVR1B	-1
							KLC2	1	RPL21P4	1					ADAM22	-1
							TPCN2	1	TMEM99	1					ADCYAP1R1	-1
							SF3B2	1	RPL7L1P5	1					ADGRB3	-1
							ZDHHC24	1	NSFP1	1					ADRBK2	-1
							LOC729101	1	PHOSPHO1	1					AGTPBP1	-1
							MRPL11	1	LOC644695	1					AHSA1	-1
							NUMA1	1	EIF1	1					AKAP1	-1
							DHCR7	1	TUBG1	1					AKAP12	-1
							LOC401703	1	TUBG2	1					ALK	-1
							USP35	1	KAT7	1					ANK2	-1
							PGAM1P8	1	IMP5	1					ANKRD46	-1
							KCNE3	1	CA10	1					ANP32A	-1
							OR7E126P	1	LOC400604	1					AP1S2	-1
							MOGAT2	1	EFTUD2	1					ARHGEF7	-1
							SNORD15A	1	PCTP	1					ARL6IP1	-1
							LOC440047	1	SOCS7	1					ASCL1	-1
							LOC729213	1	ARHGAP27	1					ASRGL1	-1
							LOC645946	1	KRTAP9-1	1					ATCAY	-1
							LOC729523	1	TNS4	1					ATL1	-1
							OR7E13P	1	SUZ12	1					ATP6V0E2	-1
							SNORD15B	1	HSPB9	1					ATP6V1B2	-1
							CPT1A	1	NBR2	1					AUTS2	-1
							CAPN1	1	SMARCE1	1					BEND4	-1
							LOC729113	1	MRPS21P9	1					BEX1	-1
							MRPL21	1	NBR1	1					BEX2	-1
							BRMS1	1	TMEM106A	1					BIRC5	-1
							PDE2A	1	CD300LG	1					BMP7	-1
							C11orf84	1	LUC7L3	1					BMPR1B	-1
							LRP5	1	NFE2L1	1					C11orf95	-1
							FGF19	1	COL1A1	1					C14orf132	-1
							MALAT1	1	AKAP1	1					C3orf14	-1
							CCDC85B	1	TBC1D3C	1					C4orf48	-1
							SLC22A12	1	LOC644297	1					C7orf55	-1
							LOC729841	1	COPZ2	1					CACNA1B	-1
							CLPB	1	PPY	1					CACNA2D2	-1
							RBM4	1	ITGB3	1					CADM1	-1
							RPS6KB2	1	DND1P1	1					CAMSAP1	-1
							SLC22A11	1	MRPL45P2	1					CCDC167	-1
							IGHMBP2	1	CCL4	1					CCND1	-1
							LOC650708	1	G6PC3	1					CCNI	-1
							DKFZp761E198	1	ABCA6	1					CCP110	-1
							UNC93B5	1	TBC1D3B	1					CCSAP	-1
							TSKU	1	ABCA5	1					CD200	-1
							LOC729554	1	ARL17B	1					CDC42EP3	-1
							TRMT112	1	FAM134C	1					CDCA5	-1
							DNAJC4	1	SNF8	1					CDKN2C	-1
							LRTOMT	1	TMEM92	1					CDKN3	-1
							ODZ4	1	AUTS6	1					CELF2	-1
							UNC93B6	1	ITGA3	1					CENPU	-1
							RELA	1	PRR15L	1					CENPV	-1
							MRGPRD	1	PDE6G	1					CEP44	-1
							MRGPRF	1	BRCA1	1					CERK	-1
							FADD	1	LOC339192	1					CETN3	-1
							ACTN3	1	KRT222	1					CHGA	-1
							XRRA1	1	HOXB3	1					CHGB	-1
							OR8R1P	1	HDAC5	1					CHML	-1
							EIF1AD	1	NMT1	1					CHRNA3	-1
							RNASEH2C	1	HOXB4	1					CKB	-1
							ANKRD13D	1	HOXB1	1					CLASP2	-1
							LOC645544	1	HOXB2	1					CLGN	-1
							CST6	1	HILS1	1					CRH	-1
							ARRB1	1	HOXB7	1					CRMP1	-1
							LOC729542	1	C17orf88	1					CSE1L	-1
							NEU3	1	HOXB8	1					CXADR	-1
							FAM86C1	1	HOXB5	1					CXCR4	-1
							PACS1	1	PRAC	1					CYFIP2	-1
							GAL3ST3	1	HOXB6	1					CYGB	-1
							DEFB108B	1	HOXB9	1					DACH1	-1
							PPME1	1	HOXB@	1					DAPK1	-1
							SYVN1	1	DDX52	1					DBH	-1
							LOC645015	1	PNMT	1					DCX	-1
							CYCSP27	1	COX6B1P2	1					DDC	-1
							SSH3	1	C17orf53	1					DDX39A	-1
							SIPA1	1	SKAP1	1					DIABLO	-1
							MAP4K2	1	FAM171A2	1					DKK1	-1
							UNC93B1	1	CCDC103	1					DLK1	-1
							LOC285407	1	GGNBP2	1					DNAJB1	-1
							PLCB3	1	RPL29P31	1					DNAJC6	-1
							ORAOV1	1	CCDC43	1					DNAJC9	-1
							C11orf85	1	KRT40	1					DNER	-1
							STIP1	1	RASL10B	1					DPYSL2	-1
							LOC220077	1	C17orf105	1					DPYSL3	-1
							PTPRCAP	1	PSMC3IP	1					DPYSL5	-1
							FTH1	1	PSMD3	1					DTD1	-1
							LOC728845	1	CNTNAP1	1					DUSP4	-1
							SNX32	1	CDK5RAP3	1					EEF1A2	-1
							P2RY6	1	KPNB1	1					EIF1B	-1
							FOLR3	1	NSF	1					ELAVL2	-1
							FOLR2	1	EPN3	1					ELAVL3	-1
							FOLR1	1	PIGW	1					ELAVL4	-1
							P2RY2	1	HMGB3P27	1					EML4	-1
							B3GNT6	1	PIP4K2B	1					EML6	-1
							OVOL1	1	C17orf69	1					ENDOG	-1
							B3GNT1	1	ARHGAP23	1					ENO2	-1
							RNF169	1	VAT1	1					EPB41L4A-AS1	-1
							LRFN4	1	ZPBP2	1					ESRRG	-1
							OR2AT1P	1	GRN	1					EVL	-1
							LOC729576	1	RPL9P28	1					EXOC5	-1
							TBC1D10C	1	KLHL11	1					EYA1	-1
							FIBP	1	NGFR	1					FABP6	-1
							TMEM216	1	KLHL10	1					FAM107B	-1
							ACY3	1	AOC2	1					FAM155A	-1
							EFEMP2	1	NKIRAS2	1					FAM163A	-1
							SLCO2B1	1	AOC3	1					FAM167A	-1
							SHANK2	1	SNX11	1					FAM169A	-1
							POLD4	1	LINC00483	1					FAM171B	-1
							CORO1B	1	HCRT	1					FAM60A	-1
							UCP3	1	PTLAH	1					FAXC	-1
							UCP2	1	UBE2Z	1					FBLL1	-1
							OTUB1	1	RCCP3	1					FBXO8	-1
							NDUFV1	1	RNU2-4P	1					FEV	-1
							LOC727727	1	CALCOCO2	1					FHOD3	-1
							SPTBN2	1	MAPK8IPP	1					FIGNL1	-1
							ATL3	1	RSAD1	1					FKBP1B	-1
							HRASLS5	1	DHX58	1					FKBP4	-1
							ST3	1	ATP5G1	1					FOXM1	-1
							SPCS2	1	TAC4	1					FOXO3	-1
							ATG16L2	1	CCDC56	1					FSD1	-1
							KCTD14	1	MYP5	1					FZD3	-1
							ESA4	1	DND1P2	1					GABRB3	-1
							RSF1	1	LOC253962	1					GAL	-1
							LOC441616	1	KRT9	1					GAP43	-1
							LOC100507050	1	SLC35B1	1					GATA2	-1
							PRDX5	1	RPL23AP75	1					GATA3	-1
							ACER3	1	PLCD3	1					GCH1	-1
							RPS3	1	B4GALNT2	1					GDAP1	-1
							MEN1	1	PNPO	1					GDAP1L1	-1
							KLHL35	1	APPBP2	1					GDI1	-1
							CTTN	1	CNTD1	1					GDPD1	-1
							CLCF1	1	LOC729064	1					GGCT	-1
							LOC338694	1	LOC284080	1					GGH	-1
							NDUFS8	1	SAMD14	1					GLCCI1	-1
							ZFPL1	1	LOC729160	1					GLDC	-1
							YAP1	1	SCRN2	1					GLRX	-1
							PAK1	1	HSD17B1P1	1					GMNN	-1
							KRTAP5-14P	1	ATXN7L3	1					GNB1	-1
							LOC728981	1	LEPREL4	1					GNG4	-1
							PPP1R14B	1	LOC644246	1					GPR22	-1
							KRTAP5-13P	1	RPL39P4	1					GPR27	-1
							FOSL1	1	PPP1R9B	1					GRB10	-1
							GCRG224	1	NME1-NME2	1					GRIA2	-1
							C2CD3	1	SP2	1					H1FX	-1
							C11orf68	1	MED24	1					HAND1	-1
							ARL2	1	LSM12	1					HAND2-AS1	-1
							NRXN2	1	WIPF2	1					HES6	-1
							RELT	1	SP6	1					HEY1	-1
							LOC644541	1	MPO	1					HK2	-1
							NADSYN1	1	LRRC37A4	1					HMGA1	-1
							LOC268276	1	GPSC	1					HMP19	-1
							ALDH3B2	1	VPS25	1					HN1	-1
							NPAS4	1	CSH1	1					HNRNPA0	-1
							GAL	1	SCPEP1	1					HS6ST2	-1
							ALDH3B1	1	FLJ44342	1					ICA1	-1
							SPDYC	1	2019-09-04	1					IGFBPL1	-1
							CTSW	1	HLF	1					IGSF3	-1
							PGM2L1	1	COX11	1					INA	-1
							DKFZp547G183	1	NOG	1					INO80C	-1
							BBS1	1	CSH2	1					INSM1	-1
							LOC728975	1	LOC729417	1					INSM2	-1
							KRTAP5-7	1	COIL	1					IRS2	-1
							KRTAP5-9	1	KIF2B	1					ISL1	-1
							DGAT2	1	OR4D2	1					KDM1A	-1
							KRTAP5-8	1	DGKE	1					KIAA1211	-1
							CFL1	1	MSX2P1	1					KIDINS220	-1
							CDK2AP2	1	LOC729430	1					KIF15	-1
							KRTAP5-10	1	LOC339209	1					KIF1A	-1
							WNT11	1	BCL5	1					KIF21A	-1
							FLJ42102	1	CA4	1					KIF2A	-1
							GSTP1	1	MTMR4	1					KIF5C	-1
							KRTAP5-11	1	RPS2P48	1					KLC1	-1
							CTSF	1	PRKCA	1					KLF13	-1
							FKBP2	1	CSHL1	1					KLF7	-1
							ROM1	1	LOC729283	1					KLHL13	-1
							DPF2	1	MRPS23	1					KLHL23	-1
							CABP2	1	FOXJ1	1					KNSTRN	-1
							CD248	1	BZRAP1	1					L1CAM	-1
							LOC729271	1	BRIP1	1					LEPROTL1	-1
							CABP4	1	STXBP4	1					LIN28B	-1
							EHBP1L1	1	LOC342599	1					LINC00888	-1
							SMAR	1	GH2	1					LMO3	-1
							NUDT22	1	GH1	1					LOC100507194	-1
							TMEM151A	1	TEX14	1					LOC101928409	-1
							NUDT8	1	LOC645545	1					LRRTM2	-1
							RASGRP2	1	MED13	1					LSM3	-1
							MUS81	1	CACNA1G	1					LSM4	-1
							FTH1P16	1	LOC645163	1					LYN	-1
							PGA3	1	SMURF2	1					MAGI3	-1
							LOC439914	1	LOC729465	1					MANEAL	-1
							PGA4	1	DHX40	1					MAP1B	-1
							CCS	1	TNFAIP1	1					MAP2	-1
							SLC25A45	1	LOC729460	1					MAP6	-1
							PGA5	1	LOC390806	1					MAPK8	-1
							ATG2A	1	PRR11	1					MAPT	-1
							RNF121	1	RPS6KB1	1					2019-03-11	-1
							EHD1	1	INTS2	1					MCM2	-1
							CD5	1	OR4D1	1					MCM6	-1
							C11orf2	1	SMARCD2	1					MCM7	-1
							TCIRG1	1	POLRMTP1	1					MIAT	-1
							ANO1	1	LOC650609	1					MMD	-1
							LOC644613	1	MRPL38	1					MRPL48	-1
							MTL5	1	LOC653653	1					MSH6	-1
							GDPD5	1	TLK2	1					MSI2	-1
							BAD	1	TBC1D3P1-DHX40P1	1					MTCL1	-1
							GDPD4	1	TBC1D3P2	1					MXI1	-1
							RPL37P2	1	SNORD104	1					MYBL2	-1
							LOC728995	1	LOC645638	1					MYEF2	-1
							LOC440059	1	SNORA76	1					MYO5A	-1
							SCZD2	1	FLJ11710	1					MYRIP	-1
							ZNF75CP	1	TANC2	1					NANOS1	-1
							CREBZF	1	LOC645722	1					NAP1L5	-1
							CCDC90B	1	LOC376413	1					NAPB	-1
							ALG8	1	LOC650666	1					NARS2	-1
							LOC729790	1	EFCAB3	1					NBEA	-1
							UBTFL2	1	PTRH2	1					NCAM1	-1
							ANKRD42	1	SOX9	1					NCAN	-1
							TYR	1	KCNJ2	1					NCOA7	-1
							PICALM	1	TK1	1					NCS1	-1
							TRIM49L2	1	ACE	1					NEFL	-1
							LOC646261	1	VEZF1	1					NEFM	-1
							INTS4	1	AXIN2	1					NELFCD	-1
							NARS2	1	DDX42	1					NELL2	-1
							EED	1	LPO	1					NET1	-1
							RHOD	1	MRC2	1					NFIL3	-1
							LOC440061	1	CYB561	1					NGRN	-1
							TRIM64B	1	STRADA	1					NMNAT2	-1
							LOC642791	1	SETP3	1					NNAT	-1
							NDUFC2	1	PSMC5	1					NOL4	-1
							KCTD21	1	DCAF7	1					NPTX2	-1
							TMEM126A	1	FRA17B	1					NPY	-1
							TMEM126B	1	PRKAR1A	1					NRCAM	-1
							FRA11F	1	RPL31P57	1					NRSN1	-1
							GRM5	1	TUBD1	1					NSG1	-1
							LOC642579	1	RPL12P38	1					NUDT11	-1
							TMEM135	1	RPL36AP46	1					NUF2	-1
							NAALAD2	1	CD79B	1					NUSAP1	-1
							CHRDL2	1	NDUFB8P2	1					OLA1	-1
							FOLH1B	1	KCNJ16	1					OLFM1	-1
							PRCP	1	FLJ37448	1					PARP6	-1
							CTSC	1	2019-03-10	1					PBK	-1
							CHORDC1	1	DYNLL2	1					PBX3	-1
							LOC729746	1	TACO1	1					PDK1	-1
							LOC727998	1	HSF5	1					PEG3	-1
							C11orf73	1	RPL31P8	1					PHF21B	-1
							RPL7AP54	1	TMEM100	1					PHOX2A	-1
							LOC729964	1	SCARNA20	1					PHOX2B	-1
							TRIM49L1	1	RPL23AP74	1					PHPT1	-1
							TRIM80P	1	FTSJ3	1					PHYHIPL	-1
							PANX1	1	LOC729683	1					PIK3R1	-1
							FLJ38894	1	FLJ27502	1					PKIA	-1
							RPS20P27	1	MILR1	1					PLPPR5	-1
							SLEH1	1	LOC645966	1					PNMA2	-1
							TRIM64	1	ICAM2	1					POLB	-1
							TRIM53P	1	CCDC47	1					POPDC3	-1
							FAT3	1	METTL2A	1					PPM1E	-1
							DKFZp434E1119	1	MRPS7	1					PPP1R9A	-1
							CYCSP28	1	PPM1D	1					PPP2R3C	-1
							LOC401705	1	KCNH6	1					PRC1	-1
							FAM181B	1	ERN1	1					PRCD	-1
							SPRYD5P	1	CA4	1					PRIM1	-1
							CCDC89	1	ANKFN1	1					PRPH	-1
							LOC399939	1	KPNA2	1					PRSS12	-1
							GAPDHP70	1	LOC342541	1					PRSS3	-1
							LOC727828	1	SMG8	1					PTS	-1
							NOX4	1	NACA2	1					QDPR	-1
							NDUFB11P1	1	YPEL2	1					RAB33A	-1
							LOC642414	1	MTVR2	1					RAB6B	-1
							CAPN5	1	LOC645603	1					RALGDS	-1
							CCDC83	1	RNFT1	1					RANBP1	-1
							CCDC81	1	GALK1	1					RBBP8	-1
							OMP	1	EPX	1					RBMS3	-1
							RBMXP3	1	MSI2	1					RBP1	-1
							TRIM77P	1	LIMD2	1					REC8	-1
							LOC646112	1	BCAS3	1					REEP1	-1
							FZD4	1	USP32	1					RET	-1
							POLD3	1	RNF126P1	1					RFC4	-1
							LOC399940	1	SKA2	1					RGS17	-1
							RPS28P7	1	LOC645804	1					RGS5	-1
							LOC399942	1	TBX2	1					RIMBP2	-1
							UBTFL1	1	TRIM25	1					RIMS3	-1
							C11orf82	1	GDPD1	1					RNF144A	-1
							SYTL2	1	LOC729667	1					RNF150	-1
							RAB38	1	VMP1	1					RNF157	-1
							PRSS23	1	RNF43	1					RNF165	-1
							LOC642599	1	TEX2	1					RNFT2	-1
							GPR83	1	PECAM1	1					RPS6KA2	-1
							ST13P11	1	CUEDC1	1					RRM2	-1
							SNORA25	1	SCN4A	1					RTN1	-1
							FOLR4	1	GNA13	1					RTN2	-1
							SNORD5	1	ACOX1	1					RUFY3	-1
							MMP8	1	ARSG	1					RUNDC3A	-1
							MMP7	1	FAM20A	1					RUNDC3B	-1
							KDM4DL	1	LOC146795	1					SATB1	-1
							LOC728120	1	HELZ	1					SBK1	-1
							LOC390244	1	C17orf58	1					SCAMP5	-1
							SNORA18	1	FLJ36644	1					SCG2	-1
							AMOTL1	1	LOC440461	1					SCG3	-1
							MMP1	1	LOC146880	1					SCN3A	-1
							ARPC3P3	1	MBTD1	1					SEC11C	-1
							GUCY1A2	1	PLEKHM1P	1					2019-09-03	-1
							DYNC2H1	1	GRIN2C	1					2019-09-06	-1
							SNORD6	1	PSMD7P1	1					SERP2	-1
							DLG2	1	LOC440459	1					SETD7	-1
							CNTN5	1	PITPNC1	1					SHC3	-1
							SNORA32	1	FLJ37644	1					SHD	-1
							HEPHL1	1	SH3GL1P3	1					SIX3	-1
							FAM76B	1	LOC727804	1					SLC10A4	-1
							LOC643118	1	AMZ2P1	1					SLC35G2	-1
							LOC643037	1	FLJ26484	1					SLIT1	-1
							CARD18	1	CACNG5	1					SLIT3	-1
							TAF1D	1	CACNG4	1					SNAP25	-1
							LOC728043	1	CEP112	1					SNAP91	-1
							SNORA40	1	CEP95	1					SOX11	-1
							TRPC6	1	CACNG1	1					ST3GAL6	-1
							C11orf75	1	SLC9A3R1	1					STMN2	-1
							LOC642897	1	LOC388414	1					STMN4	-1
							KIAA1731	1	RPL36AP48	1					STRA6	-1
							CCDC82	1	SSTR2	1					STXBP1	-1
							MRE11A	1	PPM1E	1					SV2C	-1
							SESN3	1	LOC727954	1					SYNPO2	-1
							CEP57	1	NOL11	1					SYT1	-1
							VSTM5	1	ABCA8	1					SYT4	-1
							FUT4	1	ABCA9	1					TACC2	-1
							KDM4D	1	BPTF	1					TAGLN3	-1
							SNORA1	1	GRB2	1					TBC1D30	-1
							MED17	1	LOC124685	1					TBPL1	-1
							JRKL	1	AMZ2	1					TCEAL7	-1
							ENDOD1	1	LOC646014	1					TDG	-1
							SCARNA9	1	LLGL2	1					TENM4	-1
							CCDC67	1	CDC42EP4	1					TFAP2B	-1
							CWC15	1	LOC727822	1					TH	-1
							ANKRD49	1	ABCA10	1					THSD7A	-1
							MTNR1B	1	FDXR	1					TIAM1	-1
							LOC729466	1	LOC646043	1					TMEM108	-1
							SNORA8	1	PRPSAP1	1					TMEM178B	-1
							SLC36A4	1	CCA1	1					TMEM97	-1
							IL18	1	WIPI1	1					TMOD1	-1
							ASS1P13	1	CALM2P1	1					TMOD2	-1
							MMP3	1	LRRC37A3	1					TMTC4	-1
							LOC643733	1	LOC727873	1					TOX2	-1
							SRSF8	1	PSMD12	1					TRAP1	-1
							CASP5	1	SLC16A6	1					TSPAN13	-1
							PGR	1	RGS9	1					TSPAN7	-1
							LOC643923	1	COG1	1					TTC8	-1
							DDI1	1	CHMP6	1					TUB	-1
							LOC642732	1	SRP68	1					TUBB2A	-1
							MMP20	1	NOTUM	1					TUBB2B	-1
							CUL5	1	MYO15B	1					TUBB3	-1
							SLN	1	SLC26A11	1					TUBB4B	-1
							AASDHPPT	1	ACTG1	1					UBE2C	-1
							CASP4	1	LOC728514	1					UBE2T	-1
							LOC440063	1	BAHCC1	1					UCP2	-1
							LOC643381	1	FAM104A	1					UNC79	-1
							PDGFD	1	CPSF4L	1					VRK1	-1
							DDX10	1	SRSF2	1					ZNF195	-1
							OR2AL1P	1	STRA13	1					ZNF22	-1
							PPP2R1B	1	UNC13D	1					ZNF24	-1
							LOC390250	1	PCYT2	1					ZNF512	-1
							CRYAB	1	ENPP7	1					ZNF536	-1
							LOC440067	1	MGAT5B	1					ZNF704	-1
							MMP13	1	DNAH17	1					ZNF711	-1
							MMP12	1	LOC728102	1					ZNF738	-1
							TMEM133	1	GPR142	1					ZNF91	-1
							MMP10	1	RAB40B	1					ZWILCH	-1
							CSNK1A1P2	1	MYMY2	1
							TFAMP2	1	LGALS3BP	1
							HSPB2	1	CCDC137	1
							C11orf70	1	RAC3	1
							CARD17	1	AANAT	1
							DCUN1D5	1	ASPSCR1	1
							LOC728579	1	RHBDF2	1
							FDX1	1	NPB	1
							LOC643855	1	TSEN54	1
							DRD2	1	RECQL5	1
							DSCAML1	1	MCPHA	1
							LOC643718	1	SPHK1	1
							ACAT1	1	CD300E	1
							MTMR2	1	CD300C	1
							KBTBD3	1	CD300A	1
							TMEM123	1	TMEM235	1
							LOC727869	1	WDR45L	1
							NPAT	1	HGS	1
							CYCSP29	1	H3F3B	1
							RPLP2P3	1	UTS2R	1
							RPSAP50	1	SGSH	1
							PTS	1	LOC728756	1
							RPS6P17	1	MGC16275	1
							ANGPTL5	1	RNF213	1
							ZC3H12C	1	USH1G	1
							TECTA	1	LOC728261	1
							ALKBH8	1	CDR2L	1
							TRIM29	1	CANT1	1
							EXPH5	1	WBP2	1
							GRIA4	1	CD300LD	1
							KIAA1826	1	RBFOX3	1
							BIRC3	1	NARF	1
							BIRC2	1	DKFZp761P0212	1
							LOC643481	1	FAM100B	1
							ATM	1	ATP5H	1
							TEX12	1	TMEM105	1
							BCO2	1	NT5C	1
							ARHGAP42	1	TMEM104	1
							CASP12	1	BTBD17	1
							C11orf87	1	HN1	1
							RAB39	1	ENGASE	1
							LOC203930	1	ST6GALNAC2	1
							KIAA1377	1	ST6GALNAC1	1
							RARRES3	1	CDR3	1
							LOC644277	1	CARD14	1
							LOC283140	1	SLC38A10	1
							LOC283143	1	THOC4	1
							RBM7	1	KIAA0195	1
							SIDT2	1	RPL36AP7	1
							MGC13053	1	EXOC7	1
							APOA4	1	RPL32P31	1
							RPL23AP64	1	RPL38	1
							APOA1	1	GCGR	1
							ROBO3	1	FBF1	1
							ST3GAL4	1	SEC14L1	1
							APOA5	1	LOC728677	1
							C11orf34	1	SUMO2	1
							H2AFX	1	MRPL12	1
							ANKK1	1	PPP1R27	1
							TMPRSS13	1	FLJ46026	1
							MLL	1	FASN	1
							SNORD14C	1	LOC644193	1
							POU2AF1	1	ZNF750	1
							CD3G	1	USP36	1
							CD3D	1	AATK	1
							SCN2B	1	RPL31P7	1
							CD3E	1	ENDOV	1
							CCDC153	1	CYTH1	1
							DPAGT1	1	TEX19	1
							C2CD2L	1	LOC284120	1
							ATF4P4	1	MXRA7	1
							TMEM25	1	LRRC45	1
							TIMM8B	1	BIRC5	1
							THY1	1	FADS6	1
							NCAM1	1	NAT9	1
							TMEM136	1	SLC16A3	1
							TAGLN	1	SLC16A5	1
							CADM1	1	SNORD1B	1
							BACE1	1	MYADML2	1
							CXCR5	1	SNORD1A	1
							TRAPPC4	1	RAB37	1
							AAT1	1	CSNK1D	1
							RNF26	1	FLJ90757	1
							RNF214	1	SNORD1C	1
							FXYD2	1	LOC728697	1
							FAM55A	1	LOC728694	1
							IFT46	1	LOC728073	1
							C11orf88	1	CBX4	1
							CEP164	1	CBX2	1
							HINFP	1	CBX8	1
							FXYD6	1	TBC1D16	1
							OR4A1P	1	TRIM47	1
							RPL37AP8	1	GALR2	1
							LOC728958	1	CYGB	1
							RPS25	1	LOC728720	1
							LOC728196	1	CASKIN2	1
							PVRL1	1	SOCS3	1
							LOC728842	1	LOC728414	1
							APOC3	1	BAIAP2	1
							SLC35F2	1	THA1P	1
							CLDN25	1	ATF4P3	1
							DUXAP5	1	B3GNTL1	1
							SNORD14D	1	ARL16	1
							C11orf57	1	PYCR1	1
							BMND5	1	PRCD	1
							FAM55B	1	CD300LF	1
							UPK2	1	POLR3KP2	1
							SNORD14E	1	EIF5AP2	1
							FAM55D	1	CD300LB	1
							FDXACB1	1	2019-09-09	1
							C11orf92	1	UNK	1
							DIXDC1	1	FN3K	1
							C11orf53	1	ITGB4	1
							CCDC84	1	ANAPC11	1
							DLAT	1	HEXDC	1
							MCAM	1	TIMP2	1
							ABCG4	1	RPTOR	1
							DDX6	1	AZI1	1
							LOC729024	1	LOC643798	1
							HYOU1	1	LOC92659	1
							EI24	1	TRIM65	1
							RDX	1	EIF4A3	1
							ETS1	1	TTYH2	1
							PDZD3	1	ZACN	1
							NNMT	1	LOC644012	1
							SORL1	1	OTOP2	1
							NLRX1	1	OTOP3	1
							ZNF202	1	ARHGDIA	1
							ALG9	1	C17orf28	1
							LOC399956	1	MAFG	1
							ARHGAP20	1	P4HB	1
							ST13P10	1	FSCN2	1
							SIK3	1	LOC400622	1
							C11orf93	1	LOC400620	1
							ATP5L	1	FN3KRP	1
							TREH	1	FLJ45079	1
							CASP1	1	KCTD2	1
							VPS11	1	RFNG	1
							PIH1D2	1	LOC728829	1
							LOC728982	1	QRICH2	1
							ZW10	1	ARMC7	1
							MRPS36P4	1	C17orf109	1
							INPPL1	1	C17orf101	1
							LOC390251	1	SLC25A10	1
							TTC36	1	RNF157	1
							HMBS	1	SLC25A19	1
							LOC653303	1	DCXR	1
							TSG11	1	CYCSP40	1
							LOC390255	1	FOXK2	1
							FRA11G	1	C17orf56	1
							ARHGEF12	1	LOC284072	1
							FOXR1	1	LINC00482	1
							LOC645447	1	LINC00469	1
							USP28	1	LOC643678	1
							FRA11B	1	SYNGR2	1
							SIK2	1	AFMID	1
							KRT8P7	1	TSPAN10	1
							BTG4	1	CCDC40	1
							MPZL3	1	C17orf90	1
							ARCN1	1	JMJD6	1
							ECB2	1	DUS1L	1
							LOC120364	1	C17orf62	1
							LOC387810	1	NUP85	1
							SC5DL	1	LOC643177	1
							PHLDB1	1	DNAI2	1
							PPIHP1	1	UBE2O	1
							TCPT	1	EVPL	1
							USP2	1	SCARNA16	1
							HYALP	1	TBCD	1
							SLC37A4	1	AATK-AS1	1
							TBCEL	1	GAA	1
							LOC729173	1	KIF19	1
							ZBTB16	1	LOC643278	1
							OAF	1	RSS	1
							MFRP	1	PGS1	1
							C1QTNF5	1	GPRC5C	1
							STT3A	1	C17orf70	1
							BUD13	1	CCDC57	1
							LOC728291	1	NPTX1	1
							POU2F3	1	LOC643260	1
							IL10RA	1	TNRC6C	1
							REXO2	1	METTL23	1
							BCL9L	1	C1QTNF1	1
							PAFAH1B2	1	ICT1	1
							PCSK7	1	CD7	1
							AMICA1	1	C17orf89	1
							HTR3A	1	GPS1	1
							SETP16	1	TMC6	1
							HTR3B	1	SECTM1	1
							HSPA8	1	TMC8	1
							FAM89B	1	TOC	1
							ELMOD1	1	C17orf80	1
							LOC768086	1	SAP30BP	1
							TTC12	1	SIRT7	1
							UBE4A	1	METRNL	1
							CBL	1	LOC728991	1
							CWF19L2	1	MIF4GD	1
							FTLP7	1	GGA3	1
							BRCATA	1
							TMPRSS4	1
							LAYN	1
							CDON	1
							SDHD	1
							ZNF259	1
							SCN4B	1
							LOC729063	1
							GLULP3	1
							OR6M3P	1
							CLMP	1
							SCN3B	1
							TIRAP	1
							BAK1P2	1
							OR8A2P	1
							DCPS	1
							FLI1	1
							NEDE	1
							DDX25	1
							ROBO4	1
							KIRREL3-AS3	1
							OR10G5P	1
							ROBO3	1
							OR8A1	1
							OR10D1P	1
							OR10D3	1
							TCEB2P2	1
							RPUSD4	1
							CRTAM	1
							LOC283155	1
							OR10S1	1
							OR8Q1P	1
							LOC729049	1
							OR8X1P	1
							SPA17	1
							OR6M2P	1
							PATE1	1
							OR8B9P	1
							FAM118B	1
							OR4D5	1
							OR6M1	1
							VSIG2	1
							OR8F1P	1
							ST14	1
							OR8B8	1
							SLC37A2	1
							TBRG1	1
							OR8B2	1
							OR8B3	1
							OR8B4	1
							TMEM218	1
							PUS3	1
							C11orf63	1
							LOC338667	1
							CCDC15	1
							OR10D4P	1
							PANX3	1
							PTP4A2P2	1
							CHEK1	1
							KCNJ1	1
							SIAE	1
							OR8B1P	1
							OR8B10P	1
							ZNF123P	1
							LOC100507431	1
							UBASH3B	1
							OR8G3P	1
							OR10D5P	1
							LOC645470	1
							OR6T1	1
							GTS	1
							ZBTB44	1
							ARHGAP32	1
							KCNJ5	1
							MPZL2	1
							NAP1L1P1	1
							OR8B12	1
							FOXRED1	1
							OR10N1P	1
							OR8D2	1
							C11orf45	1
							C11orf44	1
							OR8D4	1
							PATE4	1
							LOC729492	1
							LOC341056	1
							MMP27	1
							LOC646035	1
							VWA5A	1
							LOC729717	1
							TMEM225	1
							SRPR	1
							ESAM	1
							OR8G1	1
							LOC387820	1
							KIRREL3	1
							MIR100HG	1
							BLID	1
							DDX18P5	1
							FLJ30719	1
							HEPACAM	1
							BSX	1
							LOC399965	1
							FLJ34521	1
							NRGN	1
							GRAMD1B	1
							HYLS1	1
							LOC729672	1
							OR10G4	1
							APLP2	1
							OR8C1P	1
							OR10G6	1
							OR10G7	1
							OR10G8	1
							LOC729733	1
							SF3A3P2	1
							OR10G9	1
							JBS	1
							FLJ45950	1
							TMEM45B	1
							OR8G2	1
							OR8G5	1
							NFRKB	1
							BMIQ4	1
							MGC39545	1
							FLJ39051	1
							PKNOX2	1
							TP53AIP1	1
							FEZ1	1
							OR6X1	1
							SNX19	1
							OPCML	1
							GLB1L3	1
							LOC253805	1
							LOC729305	1
							LOC729229	1
							ADAMTS15	1
							LOC729860	1
							LOC646578	1
							LOC729302	1
							BARX2	1
							OR8B5P	1
							PRDM10	1
							THYN1	1
							LOC283172	1
							ACAD8	1
							OR8B7P	1
							GLB1L2	1
							LOC283177	1
							LOC646522	1
							LOC729919	1
							LOC283174	1
							LOC646543	1
							LOC729239	1
							HJCD	1
							IGSF9B	1
							NCAPD3	1
							LOC729893	1
							NTM	1
							OR8G7P	1
							B3GAT1	1
							ADAMTS8	1
							SPATA19	1
							OR8D1	1
							VPS26B	1
							OR8B6P	1
							JAM3	1
