# Supplementary material for: Integrative discovery of treatments for high-risk neuroblastoma
Source: Nat Commun. 2020 Jan 3;11:71. doi: 10.1038/s41467-019-13817-8 (PMC6941971; doi:10.1038/s41467-019-13817-8)
Supplement: Supplementary file 6 — Source Data [file 41467_2019_13817_MOESM6_ESM.xlsx]

## Sheet: Fig4G
Figure 4G
GSEA version 3.0
MsigDB version 6.2
Hallmark gene set
Parameters (default used)
Permutations	1000
Enrichment statistic	weighted
Max size	500
Min size	15
Normalization mode	meandiv

## Sheet: Fig5AViability
AZD5438
Concentration(log10(uM))	NB-PDX2												U3013MG												NB-PDX3												SK-N-BE(2)												SK-N-SH
0.60206	0.290233	0.0193167	0.03969	0.00547387	0.0053507	0.010893	-0.00701	0.002885	-0.00399	0.033429	0.036154	0.037538	0.237729	0.313635	0.305851	0.199508	0.202013	0.18156							0.00224961	-0.001981	0.00021	0.00192	0.003534	0.002945	0.006475	0.000379	0.002602				0.022229	0.019602	0.01929										0.025301
0.30103	0.120458	0.0570747	0.003924	0.0178927	0.0194938	0.026966	-0.00874	-0.00607	-0.0002	0.053135	0.045243	0.036278	0.608628	0.579584	0.622033	0.615924	0.603418	0.570458							0.0214259	0.023856	0.029044	0.001595	0.005332	0.002285	0.067771	0.046404	0.039115				0.169279	0.162933	0.157211										0.238896
0	0.489617	0.21517	0.308976	0.130976	0.156819	0.198653	0.077351	0.085181	0.069574	0.287303	0.274152	0.246576	0.669924	0.705344	0.724527	0.769382	0.731608	0.712221							0.193547	0.231194	0.246455	0.167085	0.151288	0.148617	0.357486	0.256681	0.27718				0.23451	0.236727	0.23413										0.386614
-0.30103	0.818484	1.01705	0.952131	0.419113	0.428597	0.543569	0.355009	0.286057	0.247022	0.749991	0.674413	0.61345	0.811545	0.849023	0.824618	0.829036	0.728066	0.75293							0.451929	0.553338	0.568082	0.385151	0.463513	0.493463	0.658883	0.576595	0.70948				0.372704	0.393248	0.399225										0.663794
-0.60206	0.847278	1.16818	1.07355	0.644767	0.802352	0.851268	0.629089	0.678657	0.476454	0.937841	0.949891	0.977938	0.956162	0.933767	0.951536	0.978252	0.912726	0.90436							0.781515	0.829336	0.872271	0.466339	0.593675	0.594609	0.868457	0.915192	0.845449				0.563599	0.556969	0.529848										0.973775
-0.90309	1.57229	1.07917	1.08207	0.849564	0.879883	1.04014	0.625347	0.532704	0.740158	1.16245	1.07388	1.09759	1.046	1.03576	1.03583	1.1227	1.03621	1.01465							0.890843	0.912739	0.97086	0.69745	0.620529	0.758506	1.06321	0.939563	0.980475				0.782477	0.67853	0.686301										1.13541
-1.20412	0.720965	0.750664	0.669353	0.820786	0.941546	0.998344	0.612944	0.674664	0.823165	1.18358	1.16507	0.989067	1.03359	1.03516	1.04161	1.13202	1.00307	1.14974							0.820283	0.940503	0.954756	0.909585	0.815254	0.856652	1.14403	1.10676	1.09218				0.88101	0.808234	0.799568										1.10771
Rosiglitazone
Concentration(log10(uM))	NB-PDX2												U3013MG												NB-PDX3												SK-N-BE(2)												SK-N-SH
2.20412	0.0763223	0.399605	0.136233	-0.04825	-0.04747	-0.01907	0.003365	0.003143	0.023676				0.0497304	0.0451406	0.048965	0.017118	0.020504	0.029406							-0.00079	0.008198	0.007237	0.015182	0.000632	0.001814							0.044471	0.036177	0.030815										0.011647
1.90309	0.306189	1.01137	0.405105	0.012347	0.094742	0.091554	0.036248	0.120203	0.228973				0.211653	0.206593	0.075455	0.150822	0.17733	0.252341							0.13531	0.242671	0.372841	0.015654	0.041971	0.069162							0.049594	0.045625	0.050764										0.02468
1.60206	0.998716	1.41173	1.08556	0.237286	0.551594	0.399122	0.530592	0.953715	1.28266				0.777308	0.784957	0.81247	0.540065	0.686176	0.739806							0.459361	0.854774	0.692112	0.110513	0.445598	0.595547							0.193324	0.164753	0.159004										0.090033
1.30103	0.70817	0.718339	0.879989	0.365318	0.774358	0.565077	0.878054	1.55137	1.55518				0.959337	0.941425	0.971441	0.716827	0.840183	0.905046							0.78143	0.842043	1.1642	0.466609	0.832654	0.818831							0.546342	0.55409	0.562486										0.306111
1	1.18723	1.16718	0.965179	0.426302	0.870969	0.887713	1.04488	1.50849	1.83544				1.02165	1.02608	1.01471	0.810801	0.923177	0.980682							0.700159	0.85203	0.95896	0.549348	1.22941	1.10476							0.737917	0.833115	0.789206										0.703802
0.69897	1.10365	1.07047	0.902426	0.333558	1.03367	0.79436	0.874305	1.33933	1.4985				1.04009	1.00366	1.0695	0.826785	0.924372	0.958953							1.28158	1.38122	1.42423	0.6053	1.03582	1.0814							0.860613	0.986343	0.86488										0.91392
0.39794	1.1095	1.10497	0.911385	0.249767	0.765533	0.890367	1.11738	1.62569	1.68386				1.06816	1.02918	1.06543	0.824139	0.923641	0.983347							1.06255	0.96915	1.11901	0.640777	0.995964	1.08154							0.839819	0.879976	0.994369										0.828885
Fasudil
Concentration(log10(uM))	NB-PDX2												U3013MG												NB-PDX3												SK-N-BE(2)												SK-N-SH
1.90309	0.162401	0.817523	0.218839	0.0565223	0.07604	0.084198	0.008328	0.009814	0.004708	0.025384	0.005604	0.007591	0.624501	0.641453	0.642886	0.542161	0.544504	0.576488							0.011396	0.0180179	0.031448	0.011384	0.008139	0.007757	0.008328	0.009814	0.004708				0.211142	0.206081	0.208831										0.321644
1.60206	1.27342	2.17631	1.16697	0.606815	0.627011	0.709237	0.365287	0.426262	0.349306	0.670266	0.625494	0.862653	0.983706	0.979652	0.977454	0.746834	0.737726	0.77489							0.472868	0.549129	0.743804	0.532881	0.426532	0.50472	0.365287	0.426262	0.349306				0.748094	0.768404	0.73437										0.844459
1.30103	0.863509	0.860441	1.02656	0.763825	0.880228	0.876594	0.797194	0.820521	0.814671	1.33353	1.23597	1.42364	1.0288	1.00785	0.999453	0.817979	0.840404	0.896297							0.748865	0.865421	1.13118	0.840368	0.769752	0.708071	0.797194	0.820521	0.814671				0.96868	0.991464	0.995574										1.11207
1	0.697274	0.994531	0.997812	1.06199	1.01184	1.00944	0.987313	0.948043	0.872186	1.52006	1.45667	1.63838	1.07792	1.06439	1.0516	0.900466	0.937126	0.946977							0.820975	0.861235	1.17787	1.07929	0.790945	1.03972	0.987313	0.948043	0.872186				0.986046	1.06882	0.98499										1.15381
0.69897	1.36871	0.803738	1.08351	0.934832	0.991576	0.943006	0.908067	0.965673	1.02313	1.33647	1.24326	1.26809	1.06627	1.02254	1.01647	0.846715	0.932015	0.988657							0.838291	0.952331	1.16228	1.45135	1.42465	1.26846	0.908067	0.965673	1.02313				0.915591	1.12373	0.998377										1.34001
0.39794	1.24188	1.11693	1.0243	1.09652	1.05391	1.10125	0.903091	0.956717	0.938182	1.64328	1.63759	1.90644	1.12202	1.11088	1.08359	0.936082	0.994447	1.08607							0.828492	0.987065	1.16609	1.37461	1.11872	1.45925	0.903091	0.956717	0.938182				0.843542	0.861896	0.936548										1.21594
0.09691	1.18339	1.00619	0.967071	0.939329	0.925453	0.976893	0.84632	0.978495	1.06252	1.54301	1.68405	2.01067	1.11391	1.10141	1.06549	0.881908	0.98546	1.08341							0.813232	1.00987	1.10323	1.20514	0.992075	1.01533	0.84632	0.978495	1.06252				0.909358	0.967686	0.929659										1.09649
Omipalisib
Concentration(log10(uM))	NB-PDX2												U3013MG												NB-PDX3												SK-N-BE(2)												SK-N-SH
0.30103	0.0705415	0.102967	0.051453	0.0600652	0.0334266	0.050824	0.003128	0.020326	0.006091	0.086448	0.10439	0.140838	0.215732	0.205487	0.198733	0.147828	0.180724	0.26572							0.062763	0.0709765	0.066287	0.02814	0.071174	0.076169	0.028612	0.04673	0.050926				0.038135	0.040947	0.038858										0.026429
0	0.179321	0.196941	0.238911	0.105288	0.0665292	0.083775	0.037225	0.061251	0.043838	0.128139	0.182605	0.200308	0.262799	0.261274	0.229254	0.187233	0.238914	0.305905							0.0913782	0.0857266	0.088195	0.113831	0.145957	0.14989	0.053946	0.07626	0.079302				0.055224	0.066719	0.065552										0.068839
-0.30103	0.249189	0.275864	0.242092	0.114605	0.103975	0.142456	0.053629	0.110121	0.102155	0.142451	0.190378	0.212823	0.325281	0.333375	0.266401	0.24029	0.285575	0.369476							0.120102	0.127958	0.112168	0.132826	0.175704	0.162989	0.067515	0.092396	0.107966				0.086622	0.081471	0.070074										0.095265
-0.60206	0.273662	0.28186	0.30364	0.147329	0.13781	0.146142	0.120685	0.10602	0.128715	0.171438	0.240785	0.264182	0.424081	0.410384	0.327563	0.317819	0.375924	0.489079							0.137569	0.140985	0.131405	0.193041	0.250694	0.252557	0.084246	0.125506	0.146331				0.097546	0.105506	0.075946										0.152185
-0.90309	0.316978	0.380606	0.487672	0.137229	0.149904	0.175053	0.164165	0.205218	0.174213	0.177924	0.253909	0.301184	0.511753	0.555746	0.436253	0.410261	0.465273	0.593574							0.194846	0.199846	0.180127	0.172192	0.239324	0.258296	0.102988	0.161609	0.140933				0.153047	0.157984	0.122697										0.179461
-1.20412	0.462833	0.521199	0.419761	0.166771	0.225048	0.23386	0.278887	0.360071	0.272016	0.193644	0.298907	0.346597	0.570045	0.573793	0.565185	0.52922	0.626201	0.697602							0.235013	0.251161	0.215869	0.261019	0.359589	0.322964	0.125737	0.203169	0.222701				0.258292	0.258779	0.243863										0.263313
-1.50515	0.56941	0.724442	0.610768	0.221159	0.288804	0.266761	0.470972	0.529718	0.543889	0.323363	0.48104	0.516002	0.602313	0.602473	0.59085	0.623563	0.675356	0.813525							0.243133	0.309028	0.318328	0.363439	0.457877	0.455321	0.205768	0.272774	0.272067				0.353383	0.386035	0.38506										0.395938
Torin-2
Concentration(log10(uM))	NB-PDX2												U3013MG												NB-PDX3												SK-N-BE(2)												SK-N-SH
0.30103	0.0562251	0.0367697	0.045947	0.0191352	0.0181504	0.014287	-0.009	-0.01547	-0.00461	0.034367	0.020614	0.038886	0.188023	0.161697	0.201384	0.220706	0.198852	0.193552							0.0250959	0.0323467	0.021882	0.024177	0.006454	0.00807	0.01954	0.018927	0.030738				0.013736	0.014507	0.011031										0.013432
0	0.169043	0.102478	0.073233	0.047011	0.0609995	0.049031	0.004069	-0.00772	0.000955	0.099896	0.082434	0.109833	0.231676	0.188761	0.21931	0.295318	0.276419	0.319551							0.0363836	0.0234656	0.035592	0.050897	0.067654	0.061306	0.057237	0.056032	0.064277				0.018212	0.01493	0.02229										0.026209
-0.30103	0.205017	0.154114	0.156072	0.0715539	0.0654435	0.0636	0.027301	0.033399	0.028053	0.108095	0.092123	0.124437	0.243936	0.208643	0.255705	0.289941	0.279607	0.304245							0.0615519	0.0572511	0.051149	0.091825	0.084848	0.083897	0.053225	0.057953	0.06919				0.041715	0.041695	0.039898										0.081469
-0.60206	0.22386	0.222882	0.191802	0.103167	0.124175	0.098016	0.086498	0.064962	0.067024	0.161312	0.150877	0.180213	0.294877	0.261158	0.297053	0.360131	0.322742	0.35512							0.0760847	0.0786931	0.069921	0.180929	0.163656	0.169314	0.092883	0.100027	0.101896				0.072515	0.073412	0.067437										0.109427
-0.90309	0.325665	0.316488	0.259468	0.149323	0.142329	0.137835	0.13	0.122442	0.098544	0.151269	0.148376	0.198403	0.330986	0.277583	0.312861	0.359071	0.310469	0.350429							0.116904	0.12448	0.118285	0.179958	0.148251	0.171307	0.118595	0.107832	0.14367				0.080884	0.079629	0.074954										0.133484
-1.20412	0.404466	0.311471	0.379749	0.190885	0.19341	0.186542	0.214147	0.162186	0.180308	0.214571	0.202477	0.291447	0.390818	0.339837	0.379733	0.470639	0.440298	0.509935							0.149556	0.159617	0.172411	0.273657	0.205675	0.242541	0.143837	0.144011	0.203798				0.119589	0.125841	0.112742										0.169083
-1.50515	0.552524	0.504069	0.459896	0.217271	0.253505	0.233153	0.32844	0.236628	0.262329	0.350301	0.340976	0.449427	0.464336	0.392264	0.436515	0.571227	0.54835	0.641671							0.252511	0.245695	0.262976	0.336295	0.281664	0.326242	0.17081	0.250362	0.253977				0.165219	0.183874	0.173467										0.264178
Palbociclib
Concentration(log10(uM))	NB-PDX2												U3013MG												NB-PDX3												SK-N-BE(2)												SK-N-SH
0.30103	0.580696	0.535787	0.42285	0.320965	0.324428	0.336561	0.258983	0.22042	0.265532	0.990159	0.506454	0.646132	0.784857	0.84212	0.827043	0.887231	1.00893	1.04295							0.21428	0.209758	0.273656	0.275407	0.273855	0.315801	0.417645	0.442874	0.433352				0.382022	0.36019	0.405034										0.326171
0	0.599315	0.506325	0.425817	0.372486	0.346977	0.35385	0.248462	0.237318	0.209555	0.85423	0.522036	0.316568	1.03338	0.969961	0.946243	1.09919	1.06521	0.998459							0.264471	0.222942	0.257604	0.298776	0.334518	0.299395	0.403993	0.431845	0.437942				0.393175	0.411197	0.44484										0.358652
-0.30103	0.775779	0.71706	0.699158	0.360353	0.380681	0.42554	0.323355	0.291985	0.315475	0.80165	0.780519	0.558487	1.03223	0.986212	0.994395	1.08312	1.129	1.01397							0.311498	0.298879	0.355119	0.304711	0.292551	0.385909	0.405199	0.456721	0.453035				0.371384	0.366832	0.407444										0.41895
-0.60206	0.711843	0.648622	0.863653	0.396171	0.419725	0.436035	0.400223	0.366212	0.447697	0.853873	0.518856	0.470149	1.07659	1.01273	1.01197	1.06354	1.15629	1.05661							0.336466	0.292888	0.390685	0.442203	0.370692	0.514835	0.474875	0.458247	0.498861				0.435448	0.437981	0.467964										0.466545
-0.90309	0.784372	0.759821	0.864983	0.510025	0.450151	0.497416	0.418946	0.411431	0.348498	0.920882	0.760173	0.499589	1.08546	1.05104	1.00449	1.03555	1.07096	1.08057							0.43131	0.498826	0.517662	0.493519	0.48091	0.528129	0.577049	0.519187	0.502375				0.449701	0.429966	0.485866										0.507719
-1.20412	0.605146	0.725244	0.942219	0.604265	0.602414	0.658852	0.644333	0.572275	0.549451	0.912232	0.369664	0.636764	1.11262	1.0779	1.04639	1.1583	1.14011	1.18525							0.509212	0.449242	0.648072	0.50249	0.573065	0.585159	0.646284	0.613378	0.622723				0.537128	0.542579	0.578491										0.650696
-1.50515	0.63962	0.941809	0.68637	0.681983	0.607728	0.606036	0.605985	0.405011	0.433375	1.22556	0.676052	0.718869	1.04239	1.11131	1.02609	1.19667	1.20582	1.15635							0.686352	0.584994	0.707901	0.410705	0.617833	0.647662	0.706984	0.654887	0.714935				0.55237	0.564179	0.658236										0.67621
DL-PDMP
Concentration(log10(uM))	NB-PDX2												U3013MG												NB-PDX3												SK-N-BE(2)												SK-N-SH
2	0.0278547	0.031927	-0.00668	0.0209651	0.01755	0.023337	-0.06909	0.00852	-0.07207	0.00264	0.001591	0.002227	0.00230936	0.00168022	0.001281	-0.00024	0.000721	-0.00025							-0.0627417	-0.0489455	-0.04709	-0.02763	-0.02569	-0.02647	0.007827	0.002891	-0.00215				0.01147	0.007509	0.007761										0.006969
1.69897	0.312815	0.300819	0.492522	0.0703574	0.154357	0.169916	0.103809	0.2608	0.250712	0.289027	0.335691	0.242679	0.0866199	0.121403	0.131929	0.162601	0.173046	0.064109							0.0557166	0.115044	0.130761	0.050687	0.176621	0.181614	0.049544	0.101653	0.083031				0.08867	0.15453	0.177245										0.02743
1.39794	0.893518	1.31978	1.36394	0.433364	0.917136	0.877257	0.295024	0.786717	1.15556	0.755874	0.802465	0.77287	1.00753	1.02503	1.03219	0.739621	1.01213	1.08663							0.455414	0.610957	0.519809	0.247679	0.526498	0.556858	0.236021	0.40506	0.357462				0.630063	0.672742	0.716498										0.420105
1.09691	0.925928	1.23901	1.19383	0.745847	1.28387	1.25025	0.533391	0.967061	1.1854	0.958148	0.975549	1.00221	1.06923	0.985084	1.03726	0.6411	0.709741	1.00311							0.65981	0.915066	0.889221	0.480815	0.78107	0.780291	0.431471	0.529023	0.526431				0.905164	0.917726	1.00005										0.684772
0.79588	0.915976	1.11214	1.43061	0.688498	1.04465	0.842907	0.333023	0.63157	1.11736	0.969023	0.954818	1.00816	1.07363	0.999331	1.01666	0.693596	0.879553	0.950958							0.629496	0.905079	0.896911	0.627215	0.895068	0.830813	0.608591	0.566121	0.603114				0.924688	1.00243	0.927722										0.768305
0.49485	0.726571	1.18404	1.17971	0.7288	0.978221	0.905451	0.463708	0.952481	0.978679	0.696205	0.976728	1.01951	1.11846	1.11309	1.10482	0.65588	0.859296	0.982733							0.897829	0.935727	0.976571	0.821619	1.08091	0.983146	0.69045	0.770749	0.779973				0.929084	0.986959	0.899231										0.892476
0.19382	0.769709	0.965621	0.843459	0.573732	0.882488	0.670384	0.493527	1.04773	1.37061	0.93592	0.959473	1.00077	1.13023	1.13826	1.04524	0.575593	0.985643	0.981687							0.934393	0.953299	1.01559	0.772726	0.968763	0.975536	0.542156	0.758789	0.679984				0.942836	1.13153	0.975338										1.01158
AS601245
Concentration(log10(uM))	NB-PDX2												U3013MG												NB-PDX3												SK-N-BE(2)												SK-N-SH
2	0.0333931	0.0527773	0.008796	-0.00588161	0.0234316	0.018783	-0.06842	-0.0583	-0.0996	0.003434	0.001979	0.001293	0.00175512	0.00303838	0.001211	-0.00038	-0.00055	0.000965							-0.0421463	-0.0446367	-0.05321	-0.02274	-0.01775	-0.01881	0.000704	0.000871	0.000613				0.012526	0.007684	0.008914										0.011406
1.69897	0.10358	0.14372	-0.41005	-4.56274e-05	0.00415209	0.003194	0.026028	0.067837	0.006804	0.059377	0.041396	0.051075	0.0422387	0.00439646	0.029449	0.007273	0.012466	0.01674							-0.00901101	-0.0187535	-0.02307	0.059605	0.040237	0.043247	-0.00199	0.013302	0.028155				0.000129	0.002541	-0.0021										0.007081
1.39794	0.0416597	0.184303	0.091318	0.00949829	0.00583415	0.003486	-0.02463	-0.0156	-0.03378	0.006128	0.005507	0.003997	0.112159	0.10861	0.111324	0.171761	0.164368	0.168427							-0.00467672	-0.00752777	-0.00573	-0.01364	-0.01655	-0.01666	-0.0031	-0.0063	0.001794				0.003352	-0.00071	0.004661										0.007881
1.09691	0.315188	0.23584	0.442626	0.011526	0.0142652	0.008146	0.061684	0.020717	0.030635	0.090145	0.080681	0.080913	0.485181	0.529872	0.517288	0.554258	0.55874	0.584347							-0.00611968	-0.00690223	-0.00099	0.039707	0.038799	0.032849	0.015611	0.017285	0.030704				0.056945	0.061376	0.054396										0.053812
0.79588	0.819574	1.15892	0.729571	0.210036	0.153323	0.164705	0.231751	0.291544	0.43012	0.381675	0.373179	0.434392	0.924977	0.966702	0.996362	0.913339	0.958257	0.929854							0.166185	0.126116	0.12446	0.414936	0.378685	0.353985	0.227745	0.261095	0.252121				0.259456	0.260509	0.28054										0.262086
0.49485	1.15908	1.16549	0.735613	0.563924	0.487604	0.44975	0.937963	0.530128	0.810515	0.724192	0.629664	0.690065	1.16489	1.21389	1.24112	0.99888	1.03756	1.06472							0.534472	0.329242	0.517309	0.868077	0.699728	0.694202	0.512344	0.590775	0.639693				0.539922	0.495405	0.54282										0.645471
0.19382	1.1605	0.763869	0.833004	0.808364	0.670844	0.726552	1.26709	0.648144	0.919214	0.919469	0.872641	0.828353	1.06661	1.1926	1.19673	0.976594	1.05874	1.04273							0.74452	0.641174	0.861438	1.00822	0.957014	0.853469	0.663315	0.701737	0.729336				0.84031	0.672224	0.781092										1.10529
GW405833
Concentration(log10(uM))	NB-PDX2												U3013MG												NB-PDX3												SK-N-BE(2)												SK-N-SH
1.60206	0.111308	0.0312584	0.001615	-0.00474525	-0.00073004	0.0073	-0.01519	-0.00984	-0.00645	-0.00592	-0.00078	0.00094	0.00756418	0.00606791	0.008166	0.0077	0.00743	0.006425							-0.121578	-0.0415931	0.020285	-0.01346	-0.01314	-0.0128	-0.00863	-0.00242	0.000609				0.009222	0.008908	0.010302										0.004653
1.30103	0.411765	0.115981	0.04116	-0.000213445	-0.00554956	0.012807	-0.00632	-0.00302	-0.00739	0.002683	0.005953	0.010251	0.15319	0.153648	0.13933	0.139341	0.174358	0.184333							0.00919267	-0.0100787	-0.00646	-0.01199	-0.00696	-0.00462	-0.0057	-0.00508	0.010867				0.011615	0.019761	0.023681										0.00263
1	0.0355664	0.0376703	-0.02224	0.0430802	0.0488077	0.047918	-0.00787	-0.00282	-0.00067	0.007479	0.016886	0.014492	1.04617	1.02771	1.04436	0.750722	0.890435	0.965848							0.0196015	-0.00587256	-0.00237	-0.00603	-0.00225	-0.00035	-0.00217	0.002051	0.003396				0.105054	0.12019	0.123879										0.048492
0.69897	0.0966118	0.110144	0.065981	0.0539718	0.0377259	0.046713	-0.00293	-0.00116	0.000612	0.005679	0.00941	0.018256	1.01166	1.03368	1.02382	0.826598	0.973223	1.01073							0.029081	-0.00324953	0.005242	-0.00667	-0.00417	-0.00255	-0.00261	-0.00408	-0.00444				0.16317	0.200227	0.236472										0.070165
0.39794	-0.14166	0.229726	0.168692	0.205003	0.206357	0.146715	0.006675	0.018034	0.022244	0.013855	0.035775	0.061133	1.14754	1.16967	1.13129	0.886045	0.955575	1.04093							0.133131	0.0436363	0.161673	0.001713	0.044665	0.046387	-0.00337	0.031191	0.013247				0.56194	0.642678	0.674369										0.256834
0.09691	0.432702	0.612414	0.367806	0.603183	0.596618	0.575648	0.053496	0.165168	0.182344	0.100796	0.249427	0.509078	1.09611	1.09416	1.12226	0.884959	0.996138	1.02786							0.852125	0.293883	0.979022	0.085753	0.350948	0.340255	0.108514	0.195539	0.284003				1.09049	1.21053	1.16865										0.609361
-0.20412	0.435716	0.914477	0.322125	0.806091	0.841876	0.70198	0.244506	0.372302	0.548645	0.247662	0.649581	0.97123	1.12682	1.11526	1.08475	0.889966	0.969286	1.02762							1.1031	0.937619	1.25415	0.271581	0.487911	0.549149	0.31801	0.538991	0.464009				1.01464	1.10816	1.10656										0.895384
PK111-95
Concentration(log10(uM))	NB-PDX2												U3013MG												NB-PDX3
2.30103	-0.0262749	0.00221004	0.025538	0.386151	1,924517*	4,110418*	-0.75661	-0.56709	-0.41677	0.005485	0.00755	0.007598	0.0434178	0.0149437	0.011123	0.000129	-0.00048	0.000139							0.495222	-0.0959864	-0.07815	-0.07329	-0.08136	-0.08029	-0.00815	-0.00759	-0.0033
2	0.263879	0.599294	0.475202	0.00786641	-0.418696	-0.12205	0.603274	1.20532	0.485856	0.156633	0.193763	0.223175	0.31543	0.36882	0.374427	0.532966	0.574357	0.711442							0.0665205	0.0647862	-0.02366	0.391319	0.414876	0.444694	0.076339	0.10963	0.13838
1.69897	0.866057	0.847662	1.02518	0.0774082	0.0727856	-0.01132	2.24937	1.14403	1.32909	1.02027	0.973533	0.873881	1.0729	0.943166	0.994222	1.01259	0.989811	0.975484							0.300988	0.283057	0.369832	0.904022	0.974128	1.03	0.785538	0.699955	0.7632
1.39794	1.15206	1.34726	1.25523	0.319523	0.457992	0.514095	1.69253	1.00858	1.11078	1.0846	1.02218	1.10571	1.17715	1.15265	1.08455	0.906713	0.992184	0.977134							0.554001	0.228312	0.629534	0.95688	0.988709	1.01289	0.758819	0.700869	0.897703
1.09691	0.840515	0.906037	0.947754	0.512849	0.262736	0.656144	1.36811	0.823665	1.10636	1.08998	1.10545	1.09002	1.09063	1.04258	1.0763	0.914357	1.00056	1.0172							0.579793	0.826553	0.823411	1.01178	1.01484	1.11599	0.747186	0.770461	0.798069
0.79588	0.626111	0.635538	0.707595	0.492148	0.502721	0.576528	0.58371	0.434884	0.820651	0.954539	1.01122	0.928757	1.64639	1.20772	1.11034	0.886733	0.862901	0.975863							0.557574	1.16428	0.668423	0.948801	1.05488	1.05499	0.751681	0.592002	0.687012
0.49485	0.820747	0.806604	0.878786	0.501332	0.243545	0.442702	0.364784	0.443093	0.809982	0.936814	0.994374	0.955895	1.07294	1.02748	1.06368	0.999805	0.985164	0.979652							0.49747	0.748346	0.680586	0.951593	0.969291	0.888676	0.717645	0.752674	0.848013
Lovastatin
Concentration(log10(uM))	NB-PDX2												U3013MG												NB-PDX3												SK-N-BE(2)												SK-N-SH
1.9																																					0.033581	0.032723	0.029514										0.022152
1.60206	0.328116	0.18991	0.361085	0.0648784	0.178155	0.039644	0.069639	0.162877	0.098584	0.286441	0.276792	0.264632	0.341433	0.457048	0.36836										0.0165255	0.0452905	0.081591	0.08608	0.085003	0.08458	0.077422	0.063769	0.104381				0.064314	0.036631	0.053112										0.019592
1.30103	0.0656391	0.168739	0.099353	0.0584877	0.0956479	0.043975	0.060492	0.072102	0.036851	0.307983	0.247596	0.240329	0.372718	0.373526	0.342689										0.0134423	0.00526891	0.05989	0.078897	0.111736	0.127385	0.11095	0.12197	0.102211				0.124035	0.113935	0.108947										0.024044
1	0.18399	0.138899	0.245627	0.0480239	0.0423834	0.026721	0.159648	0.194129	0.158013	0.407005	0.362293	0.345935	0.505453	0.459582	0.439136										0.0108626	0.00619366	0.04146	0.156219	0.162205	0.184189	0.162028	0.228841	0.190072				0.24309	0.222219	0.222866										0.024985
0.69897	0.0379399	0.0226609	0.080172	0.0212637	-0.00418263	0.010891	0.285966	0.392537	0.333837	0.456811	0.366207	0.314897	0.581941	0.572818	0.543213										0.00611426	0.00866248	0.019844	0.312659	0.294663	0.319492	0.278694	0.271907	0.257677				0.313562	0.304633	0.325518										0.023875
0.39794	0.381077	0.231733	0.228052	0.0036925	0.0181015	0.01522	0.585914	0.631006	0.523667	0.754669	0.602439	0.813059	0.738487	0.717125	0.738299										-0.00062827	6.2205e-05	0.007191	0.709273	0.747031	0.900487	0.531973	0.536143	0.504114				0.398925	0.356901	0.366468										0.045521
0.09691	0.711739	0.470198	0.612392	0.00864522	0.0113883	0.008877	0.857088	0.830678	0.74767	0.931301	0.547787	0.639172	1.01363	0.94639	0.898687										0.00291302	0.0129583	0.00455	0.809896	0.55614	0.868868	0.618654	0.686868	0.713812				0.508194	0.522825	0.536247										0.052978
-0.20412	0.78231	0.66168	0.455636	0.0149412	0.0142967	0.007769	0.68889	0.714572	0.762239	1.37464	0.696528	0.668664	1.05932	1.04449	0.929258										-0.00146571	-0.00308474	0.001901	0.683379	0.892822	0.711576	0.782844	0.748224	0.736657
[truncated: 2 more columns]

## Sheet: Fig5B-CApoptosis
Apoptosis after 96 h
	NB-PDX2				NB-PDX3
Retinoic Acid	3.76038	4.93845	4.74593		8.13626	8.39949	7.22018
GW405833	4.5505	3.16845	4.51752		8.29097	8.26	8.3119
JQ1	4.02904	3.79891	3.60001		5.41561	5.5527	5.20346
PK11195	1.94149	1.95564	2.1073		7.33206	6.16764	5.60012
DL-PDMP	2.15252	2.85005	2.44793		5.22809	5.30896	5.37496
Fasudil	3.86084	1.48255	1.60951		5.07415	3.16004	3.96996
AZD5438	1.90677	2.22968	2.63722		3.66533	3.02741	4.12379
AS601245	2.50312	2.16732	2.17314		3.10781	3.59571	3.02205
Lovastatin	1.98654	2.35556	2.78611		2.93269	2.62784	2.55494
Torin 2	1.32205	1.59623	1.77002		1.94365	1.56198	1.61678
Omipalisib	0.930728	1.00267	1.0356		1.27249	1.82598	1.82022
Palbociclib	0.729448	1.11308	0.863002		1.17518	0.958803	0.868229
DMSO	1.03622	1.17453	0.888692	0.900553	1.03736	1.05722	0.961715	0.943707
Real-time Apoptosis NB-PDX2
h with treatment	Palbociclib 0.1 uM				Lovastatin 3 uM				Fasudil 50 uM				GW405833 6 uM				Media				DMSO 0.5%				Omipalisib 0.02 uM				AZD5438 0.6 uM				AS601245 7 uM				JQ1 3 uM				DL-PDMP 50 uM				Retinoic Acid 120 uM				PK11195 90 uM
0	732.618	2339.52	1645.34		868.388	2680.56	2091.84		1846.59	1151.9	1466.31		1832.87	1012.92	1885.33		1287.96	1959.56	2272.37	2008.94	2133.04	2386.89	2082.62	2632.24	868.838	971.541	1179.53		1744.42	1693.67	2116.08		1117.89	1658.51	1498.02		1840.91	1670.95	1630.16		1842.72	1734.39	1503.49		1674.8	2072.96	1453.45		1190.21
1	658.923	2184.15	1622.23		829.278	2246.11	2085.29		1850.27	963.47	1264.11		1523.86	1080.54	1785.49		1090.95	1685.67	2095.7	2044.45	1853.92	2165.01	1700.6	2537.62	911.408	1011.35	1156.81		1471.6	1530.61	1943.32		1487.07	1625.38	1555.82		1932.8	1791.54	1386.48		1686.82	1569.29	1545.75		1902.38	1868.58	1862.12		1133.69
2	634.18	1784.66	1352.92		886.847	2210.96	1976.18		1851.14	986.981	1159.75		1333.82	1040.27	1670.7		838.72	1516.01	2070.45	1996.17	1769.54	1977.94	1726.67	2457.78	774.174	1136.68	1277.38		1351.27	1469.56	2026.67		1372.06	1570.77	1442.15		1892.39	1489.62	1229.56		1577.08	1574.43	1396.46		1835.5	1824.41	1959.05		983.751
3	645.12	1691.54	1207.85		864.598	2306.47	1954.95		1691.72	954.193	1086.5		1324.22	1057.71	1502.67		865.949	1427.35	1978.7	1837.4	1635.3	1786.53	1570.21	2013.56	716.479	1085.36	1380.8		1315.42	1446.43	1880.37		1521.06	1672.04	1439.6		1683.39	1378.37	1157.52		1441.5	1521.8	1460.07		1784.36	1919.47	1949.64		796.656
4	709.73	1841.05	1261.76		840.551	2381.46	2057.72		1720.05	969.064	1142.04		1344.02	1016.67	1402.47		842.759	1489	1853.85	1969.74	1547.18	1734.69	1531.91	2082.22	1014.15	1251.02	1214.66		1247.85	1628.88	2192.89		1890.1	1514.4	1363.4		1732.08	1325.5	1133.7		1457.56	1651.93	1316.07		1599.1	1875.1	1947.27		850.932
5	844.7	1765.11	1235.54		928.19	2423.97	1927.01		1839.6	991.848	1114.24		1271.39	1150.47	1494.43		1061.06	1463.99	2109.51	1983.34	1484.86	1753.66	1487.84	2020.77	958.526	1438.6	1354.46		1349.46	1583.95	1964.02		2356.66	1567.67	1503.93		1712.05	1289.91	1228.92		1430.85	1575.24	1286.44		1702.55	2082.99	1899.78		819.154
6	983.056	1794.01	1208.11		844.888	2578.02	2111.63		1970.44	1023.82	1289.74		1258.74	1131.01	1455.79		1166.04	1461.98	2163.24	2032.08	1420.26	1869.16	1421.27	1892.94	898.331	1435.74	1373.8		1403.56	1709.97	2035.37		2907.99	1697.11	1695.04		1768.92	1357.8	1177.66		1351.09	1683.61	1266.36		1826.17	2098.15	2094.44		966.708
7	1018.4	1733.1	1190.69		889.745	2397.59	2176.47		2501.43	1158.68	1248.14		1321.7	1108.35	1565.46		1178.48	1363.49	2036.11	2015.06	1455.49	1754.4	1476.14	1833.79	1041.25	1344.37	1353.35		1391.72	1923.58	2239.68		2686.11	2533.76	1909.01		1745.1	1531.31	1291.34		1294.03	1478.6	1330.47		2111.52	2222.53	2295.78		986.057
8	938.385	1649.46	1146.09		899.107	2431.6	2185.19		2401.17	1130.92	1169.61		1333.65	1211.66	1696.6		1280.13	1520.65	2157.83	2077.68	1393.27	1743.43	1398.97	1719.87	946.938	1320.52	1288.68		1367.19	2048.41	2217.89		2194.13	2311.78	1812.84		1768.35	1405.47	1213.93		1527.97	1760.72	1520.9		2731.01	2962.61	2504.39		908.84
9	1049.71	1820.04	1154.54		1071.03	2505.43	2237.01		2727.59	1269.69	1078.47		1578.98	1273.65	1834.88		1265.72	1538.93	2082.66	2201.64	1416.67	1758.51	1221.36	1537.85	973.358	1252.97	1414.15		1394.07	2214.48	2229.35		2292.45	2259.23	1956.36		1920.12	1506.02	1382.17		1501.92	1976.49	1592.05		3208.23	3623.11	2558.48		905.197
10	1044.92	1695.76	1230.08		1107.93	2496.6	2213.28		2811.65	1237.84	1001.44		1809.58	1304.78	2130.29		1258.08	1386.3	1922.58	2044.85	1470.27	1700.5	1388.01	1529.87	1064.37	1394.79	1347.23		1273.5	2199.5	2010.79		3008.91	1786.77	2032.89		1866.23	1478.77	1492.91		1588.9	1918.1	1654.1		3707.69	4092.64	2881.26		890.534
11	1046.56	1767.76	1257.16		1199.02	2297.21	2203.2		2898.97	1425.52	985.157		2313.84	1482.54	2422.22		1349.62	1250.76	2101.04	2052.2	1453.42	1709.28	1379.61	1450.86	1142.49	1384.4	1561.84		1458.86	2379.87	2145.79		2842.92	1898.95	2307.27		1958.33	1500.55	1473.11		1867.49	1952.7	1788.76		3981.51	4930.89	3732.57		938.426
12	1001.38	1818.72	1208.32		1291.22	2308.85	2262.54		2853.94	1329.38	973.988		2682.84	1803.39	2591.76		1362.41	1243.26	2028.24	2047.7	1377.26	1721.72	1382.53	1400.18	1245.16	1399.61	1635.8		1490.57	2743.03	2512.76		3212.24	2275.88	2325.92		2142.59	1547.82	1608.03		1881.41	2085.99	1679.69		4471.23	5462.76	3868		1003.2
13	1068.43	1747.83	1185.43		1322.71	2345.2	2479.03		2941.68	1414.85	989.027		2799.41	2043.47	2853.96		1488.77	1214.11	2117.91	2194.26	1430.69	1737.31	1440.07	1519.3	1113.87	1396.53	1721.31		1528.27	2778.12	2466.51		2729.75	2730.29	2365.47		2073.13	1514.95	1523.58		1931.61	2137.16	1639.04		4688.3	5829.22	4089.36		1031.62
14	1095.98	1927.17	1196.86		1394.56	2341.66	2404.42		3111.4	1395.16	930.268		3338.38	2216.7	2958.4		1515.9	1267.61	1989.48	1926.03	1303.57	1697.98	1385.71	1469.77	1239.79	1286.71	1561.51		1680.76	2583.27	2586.78		3218.46	2345.99	2370.12		1940.15	1474.98	1402.38		2016.39	2159.89	1804.13		4648.05	6310.04	4212.46		990.311
15	1078.15	1963.77	1240.22		1410.72	2374.84	2490.47		2896.81	1370.28	1032.15		3335.49	2235.57	3098.11		1513.44	1313.55	2005.28	1968.46	1356.54	1701.37	1395.29	1413.47	1066.24	1260.07	1631.64		1779.74	2702.51	2540.87		3178.61	2360.87	2232.38		2021.76	1692.17	1440.05		1945.53	2484.37	1811.11		4927.75	6620.85	4930.67		1070.95
16	1156.75	1888.9	1276.95		1619.18	2488.88	2840.87		2968.24	1270.67	969.573		3162.93	2445.55	3359.51		1649	1303.87	1805.48	1896.2	1340.04	1740.1	1351.27	1450.41	1294.62	1264.75	1936.48		1881.82	2885.11	2565.28		2187	2454.27	2105.12		2113.34	1627.29	1631.26		2199.32	2415.43	1986.47		5410.86	6722.93	5849.37		1091.32
17	1098.39	1945.38	1382.85		1593.21	2498.3	2709.44		2990.95	1473.07	949.56		3309.63	2524.98	3520.57		1822.14	1356.64	1927.76	1953.8	1280.68	1659.74	1330.41	1289.44	1275.88	1224.2	1936.87		2053.95	3025.66	2713.27		3221.46	2840.64	2101.18		2118.63	1597.37	1604.89		2254.67	2358.16	2080.87		5309.5	6934.43	5772.69		1062.11
18	1186.57	1983.92	1284.2		1826.96	2513.29	2768.28		2981.81	1437.02	1028.08		3420.91	2499.57	3493.24		1723.66	1476.21	1976.6	1990.49	1289.14	1631.95	1331.37	1247.16	1106.06	1272.59	1954.96		2154.63	3177.02	3000.5		2543.15	2394.51	2330.8		2049.77	1782.48	1563.89		2303.35	2579.84	2152.27		5387.68	7279.03	5762.09		954.123
19	1189.54	2050.56	1370.86		1899.57	2437.88	2624.35		2880.3	1471.09	1011.38		3729.29	2631.91	3509.65		1613.42	1371.18	1998.9	2045.14	1409.24	1662.16	1391.46	1273.44	1227.49	1316.3	2043.88		2146.87	2976.76	2998.03		2416.28	2966.95	2243.87		2063.14	1607.44	1520.25		2405.96	2693.57	2250.74		5672.41	7405.06	5965.31		1100.27
20	1225.4	2020.7	1347.35		1933.35	2459.64	2966.95		3086.78	1438.72	1033.43		3749.87	2719.29	3794.46		1657.52	1435.53	2061.63	1969.22	1349.39	1617.72	1403.82	1229.28	1268.03	1280.98	2016.07		2207.22	3327.07	2928.12		2479.51	2582.07	2124.43		2110.86	1814.02	1599.95		2574.2	2613.33	2212.32		5548.59	7074.93	6839.68		1077.68
21	1380.48	2122.14	1439.51		2121.41	2676.05	3037.32		2806.39	1470.38	1044.4		3841.39	2923.64	3866.06		1738.84	1489.42	2193.53	2149.97	1426.67	1680.15	1402.27	1176.79	1271.01	1256.5	2118.8		2279.55	3487.97	2881.18		2521.12	2570.37	2149.24		2370.63	1634.38	1487.33		2225.37	2637.6	2086.64		5586.44	7775.15	6636.19		1193.15
22	1365.12	2231.39	1347.89		2188.27	2860.82	3108.43		2987.33	1459.43	1097.51		4034.4	3126.97	4095.89		1800.34	1570.92	2374.02	2088.41	1495.44	1784.58	1493.57	1225.89	1264.04	1279.16	2072.1		2319.01	3264.27	3160.03		2701.36	2232.33	2373.67		2079.28	1877.72	1588.35		2391.97	2919.13	2280.43		5823.61	7325.37	6247.75		1276.29
23	1338.55	2118.7	1498.56		2312.49	2645.89	3204.72		2984.84	1598.38	1130.47		4278.32	3239.74	4232.93		1877.64	1614.49	2169.45	2248.83	1540.57	1875.68	1584.03	1305.34	1452.33	1234.38	2020.66		2397.7	3363.65	3322.73		2779.34	2436.07	2179.23		2335.93	1914.18	1591.07		2729.84	3114.04	2210.11		5630.84	7539.07	6918.22		1062.31
24	1432.42	2295.83	1596.35		2493.2	2980.61	3284.48		2922.17	1538.57	1190.29		4639.83	3583.67	4390.53		1807.25	1572.79	2442.57	2152.05	1738.9	1853.43	1604.18	1189.41	1385.51	1183.17	2156.8		2396.83	3312.19	3076.39		3176.48	2475.9	2167.46		2270.72	2046.07	1584.24		2816.73	3272.33	2247.92		5915.58	7584.83	6895.89		1144.16
25	1352.62	2358.68	1695.79		2449.07	2789.37	3309.23		3120.09	1766.61	1259.93		5038.35	3987.78	4962.9		2035.8	1587.59	2580.24	2174.09	1723.2	2012.31	1659.47	1218.8	1524.67	1231.31	2087.7		2404.99	3355.86	3023.25		3012.42	2577.18	2423.86		2533.93	2070.96	1564.08		2881.84	3151.85	2394.64		5701.95	7815.35	7831.89		1257.37
26	1583.33	2459.24	1764.06		2714.13	2809.97	3638.99		2945.83	1750.05	1323.17		5501.29	4090.65	5756.53		2083.51	1612.95	2349.71	2256.63	1731.12	1965.56	1488.91	1334.26	1552.36	1219.62	2037.17		2447.66	3509.76	3386.5		2542.78	2809.47	2263.67		2659.18	2294.69	1784.43		2453.84	3482.34	2308.04		5505.17	7304.98	7048.34		1166.68
27	1619.48	2465.83	1753.54		2566.39	3172.4	3327.86		3268.28	1896.62	1418.34		5883.16	4226.9	6562.33		2050.45	1499.75	2344.84	2388.5	1739.71	2017.89	1626.79	1316.46	1411.82	1209.49	2066.31		2401.57	3293.08	3473.13		2770.08	2683.09	2464.76		2661.16	2248.63	1801.46		2737.67	3833.8	2589.66		5897.02	7013.72	7159.3		1094.6
28	1722.45	2364.99	1843.36		2496.26	3046.59	3698.22		3420.17	1865.56	1403.09		6181.04	4636.89	7322.65		2059.97	1519.91	2568.62	2433.99	1941.89	1999.62	1668.49	1461.51	1544.27	1186.89	2400.85		2460.63	3232.88	3266.02		3013.64	2853.97	2223.99		2825.65	2410.36	2001.88		3554.77	3728.53	2878.4		5752.52	7307.37	6804.12		1290.45
29	1748.15	2387.12	1920.78		2347.29	3273.66	3966.3		3348.8	1918.27	1401.99		6779.3	4728.91	7841.1		2115.6	1515.39	2441.01	2385.75	2051.94	1953.11	1697.15	1438.9	1467.58	1228.23	1975.69		2582.59	3469.04	3292.44		2890.92	3160.24	2020.09		2648.8	2444.48	2085.03		3235.26	3561.34	2565.17		5800.69	7907.44	7172.61		1292.1
30	1744.43	2511.25	2032		2454.68	3183.95	3871.86		3234.74	1998.88	1617.17		7035.91	4674.96	7987.04		2131.97	1580.51	2344.88	2390.85	1989.57	2018.06	1627.41	1427.04	1622.26	1318.52	1884.95		2505.86	3321.82	3435.57		3866.79	3081.62	2204.59		2685.68	2533.3	2163.13		3154.66	3826.84	2876.07		5819.33	7609.95	7027.01		1402.56
31	1775.15	2551.54	2175.6		2614.5	3386.09	3831.95		3673.48	2058.74	1644.66		6943.14	4966.04	8302.21		2056.06	1592.82	2206.33	2408.26	2001.58	1961.34	1722.08	1428.65	1466.5	1277.77	1777.04		2364.36	3142.67	3598.38		3317.83	3302.19	2300.02		3110.79	2749.2	2362.85		3114.42	3859.53	3014.32		5899.21	8487.33	7215.8		1349.28
32	1910.34	2580.03	2105.52		2588.7	3519.22	3611.65		3972.62	1906.64	1801.7		7209.96	4790.87	7961.35		2031.8	1493.91	2314.7	2194.26	1852.94	1931.88	1644.24	1488.42	1571.6	1410.42	1555.13		2415.34	3403.17	3690.54		4150.09	3392.49	2298.09		3037.12	2724.09	2393.22		3538.47	3743.77	2905.52		5718.23	7817.58	7184.02		1424.55
33	2116.88	2791.93	2194.38		2559.06	3626.82	3935.46		4280.73	2207.01	2044.59		7433.17	4818.52	8488.47		2063.36	1404.99	2355.9	2312.63	1839.74	2157.45	1651.81	1478	1346.33	1448.01	1572.7		2370.75	3400.63	3695.91		4209.56	3476.34	2881.5		3361.76	2716.45	2952.05		3147.51	4021.51	3165.73		5691.03	8699.65	7807.74		1523.59
34	1996.18	2732.57	2105.53		2447.56	3606.87	4065.14		4408.93	2298.68	2177.96		7030.92	5438.6	8746.25		2077.79	1393.07	2386.57	2338.12	1717.93	1974.43	1624.41	1383.16	1295.56	1470.44	1530.25		2427.89	3572.64	3664.49		4498.12	3717.27	2577.82		3377.17	2805.93	3371.22		3370.97	4318.24	3209.1		6459.23	8750.5	7631.84		1472.13
35	1964.36	2740.92	1977.88		2694.05	3685.16	3918.12		4850.25	2265.95	2287.92		7615.38	5476.66	8132.15		2053.45	1348.55	2302.79	2321.72	1761.41	1992.59	1611.58	1404.44	1292.07	1417.41	1602.95		2363.16	3333.51	3745.38		3593.13	3932.26	2581.24		3564.98	3042.06	3387.07		3347.32	4295.96	3129.61		6393.83	8762.14	7780.89		1583.44
36	1889.09	2552.17	2241.37		2596.12	3836.31	4012.38		5445.91	2301.04	2221.21		7640.54	5764.56	8097.23		2051.33	1300.11	2318.17	2342.05	1776.44	1927.38	1536.56	1362.7	1183.09	1398.11	1580.37		2479.95	3345.84	3901.04		3271.94	3965.47	3031.44		3748.99	3247.79	3642.32		3566.11	4560.84	3271.19		6152.55	8614.82	8241.39		1541.71
37	1962.09	2426.65	2288.32		2564.39	4209.1	3926.5		5605.53	2408.25	2316.09		8075.26	5844.03	8485.33		2237.49	1418.36	2459.23	2294.3	1877.91	1843.72	1609.54	1371.33	1188.6	1381.09	1454.28		2619.88	3131.12	4099.59		3372.2	3499.12	2799.57		4168.21	3441.07	3621.89		3352.19	4096.03	3196.44		5941.46	8541.4	8150.35		1416.21
38	1775.65	2428.98	2119.71		2538.18	4085.29	3940.44		6015.55	2642.51	2345.28		8149.52	6000.02	8710.61		2245.55	1456.02	2520.78	2274.39	1834.74	1882.39	1422.69	1366.04	1222.52	1324.7	1506.97		2462.87	3166.01	4317.49		3873.17	3834.25	2989.92		4432	3566.93	4285.45		3204.4	4065.56	3707.46		6126.41	8576.02	7501.49		1455.96
39	1694.85	2510.73	2269.94		2540.09	4222.65	3895.84		6072.02	2622.32	2433.27		8423.91	6079.23	8449.35		2151.91	1472.7	2509.9	2383.41	1676.92	1851.91	1532.66	1345.27	1299.52	1354.62	1536.65		2648.52	3307.05	3785.59		3705.5	3884.85	2842.17		4342.75	3968.19	4542.97		3497.43	4281.99	3389.39		6087.7	8341.04	8273.15		1680.91
40	1725.72	2559.65	2176.34		2528.11	4119.07	3827.54		6396.43	2584.74	2758.08		8753.91	6071.86	8639.8		2270.55	1525.54	2600.64	2289.64	1602.77	1910.91	1476.38	1377.97	1291.6	1410.92	1545.89		2829.31	3231.6	4160.23		4149.65	3881.41	2614.96		4550	4245.88	4520.59		3620.67	4183.28	3921.8		5989.97	8488.22	8611.48		1809.7
41	1816.18	2736.51	2108.61		2543.68	4000.45	3920.81		6333.28	2451.81	2754.84		8713.25	5981.6	8539.38		2297.57	1592.19	2548.82	2190.21	1706.17	1893.52	1392.46	1301.93	1176.27	1404.59	1336.15		2896.28	3448.32	4139.94		3737.36	4056.24	2543.78		5028.61	3964.22	4557.33		3406.44	4564.61	4110.88		5761.94	8544.48	8055.02		1785.53
42	1864.26	2481.57	1941.31		2326.2	3914.57	3726.63		6384.06	2473.72	2881.1		8564.49	6025.24	8747.39		2308.51	1508.6	2669.78	2343.63	1612.04	1922.89	1379.7	1331.65	1247	1294.63	1291.16		2802.12	3415.59	3970.48		4168.21	4001.94	2779.16		5141.7	4398.12	5344.27		4093.17	4420.47	3695.57		6176.38	8578.58	8238.43		1885.26
43	1862.98	2317.12	1890.69		2576.44	3867.68	4061.67		6893.32	2571.45	2748.25		8644.49	6014.21	9204.67		2340.95	1584.94	2426.09	2359.9	1609.7	1954.16	1349.46	1305.17	1132.19	1227.76	1297.02		2730.79	3520.51	4103.67		3752.38	4067.81	2915.68		5094.02	4429.77	5252.52		3973.09	4954.44	3870.57		6311.66	9131.54	7793.53		1807.82
44	1764.47	2496.62	1946.42		2602.44	3891.55	4169.8		6948.71	2469.31	2809.19		8516.67	6302.27	8495.28		2387.64	1580.09	2485.08	2316.29	1617.13	1834.37	1357.2	1363.02	1150.69	1261.35	1310.44		2777.65	3260.04	3945.63		4545.23	4759.64	2938.41		5379.39	4563.25	5669.4		4145.61	4921.58	4158.31		6117.2	8117.09	8216.48		1930.16
45	1630.97	2444.79	1895.17		2619.82	3475.27	4117.19		6371.57	2458.53	2646.06		8662.06	5960.82	8880.96		2332.45	1632.84	2277.33	2376.08	1627.34	2004.92	1398.54	1284.07	1109.98	1238.48	1262.74		2971.18	3408.36	4154.91		4131.06	3933.79	2814.29		5673.24	4871.39	5838.06		4061.03	5115.36	4490.65		6164.11	8905.57	8286.28		1689.25
46	1586.5	2529.7	1772.93		2730.3	3613.07	4243.5		7029.46	2757.69	2760.54		8729.19	5846.32	8743.08		2289.11	1574.7	2293.44	2237.62	1499.22	1975.46	1297.83	1355.91	1168.83	1212.38	1332.31		3102.29	3479.34	4512.64		4383.74	4154.5	2771.76		6034.46	5091.02	5881.02		3853.95	4809.43	4407.83		6448.84	9006.65	8385.54		1867
47	1564.22	2440.52	1867.93		2775.33	3298.55	4263.58		6911.26	2447.64	2757.81		8778.99	6446.15	8330.66		2430.24	1525.72	2387.31	2351.97	1505.16	1944.51	1182.88	1355.6	1057.7	1227.87	1277.26		2976.12	3286.67	4522.15		4515.56	4080.06	2812.4		6660.3	5312.13	6259.94		4062.35	4631.32	4641.04		6139.36	8872.53	7818.78		1912.54
48	1448.57	2453.39	1762.43		3011.55	3306.64	4280.47		6904.92	2415.14	2796.93		9035.52	6095.2	8700.56		2318.2	1566.91	2056.99	2263.08	1464.19	1917.11	1229.87	1272.45	1104.68	1242.5	1281.96		2884.05	3376.37	4620.94		3982.52	3724.08	2914.57		6486.73	5367.8	5959.59		3911.32	5026.57	4423.58		6556.65	8631.92	8958.76		1874.9
49	1628.67	2532.44	1706.1		2897.38	3386.92	4409.72		6953.12	2300.56	2753.88		8909.95	5716.09	8381.43		2353.8	1462.45	1951.42	2339.06	1483.05	1865.5	1252.18	1292.42	1157.26	1330.48	1193.2		2701.32	3336.16	4182.47		4081.31	3503.68	2857.93		6765.36	5894.04	6350.59		3960.35	5293.59	4712.6		6405.16	9216.35	8069.22		1738.37
50	1588	2465.41	1645.85		2945.79	3595.3	4307.88		7055.64	2157.04	2803.26		9206.97	6389.36	8455.16		2451.27	1575.8	1874.41	2257.6	1475.38	1839.11	1254.64	1296.02	1229.81	1244.1	1190.68		2581.06	3390.89	4352.15		4315.91	3996.93	3213.15		6747.6	5401.02	6196.39		3983.95	5217.48	4295.41		6713.77	9107.82	8261.19		2000.91
51	1474.48	2459.68	1793.6		3036.9	3593.5	4450.31		7241.26	2347.62	2811.28		8752.45	6319.83	8653.17		2342.48	1491.25	1835.94	2194.39	1516.77	1906.14	1180.79	1261.78	1095.3	1299.69	1133.03		2851.9	3385.85	4280.33		4964.03	3656.59	3326.94		6981.95	6196.49	6230.3		3553.44	4888.31	4683.54		6496.7	8951.03	8481.57		2149.27
52	1555.38	2483.93	1686.13		3013.47	3382.24	4468.25		7086.62	2420.09	2791.92		8933.75	6361.92	8430.22		2395.7	1532.11	1815.79	2266.23	1523.17	1842.85	1143.86	1209.01	1192.33	1351.24	1188.11		2660.2	3291.62	4460.09		5011.49	3523.86	3246.47		7166.97	6453.94	6461.61		3631.7	5032.6	4479.5		6498.04	8938.74	8764.07		2561.69
53	1579.47	2474.88	1627.78		3041.93	3368.26	4231.31		6388.68	2231.62	3028.92		9047.24	6635.2	8533.22		2513.72	1513.13	1832.1	2400.79	1522.77	1810.98	1090.95	1137.95	1350.94	1373.99	1239.26		2747.54	3272.38	4413.03		4061.1	3905.24	3375.57		7271.99	6230.09	6450.55		3858.12	5280.54	4500.65		6651.28	9096.15	8821.05		2252.18
54	1464.58	2485.35	1636.46		3031.34	3406.97	4356.55		6640.88	2367.09	2903.32		9031.8	6619.73	8779.96		2574.51	1646.23	1903.04	2433.13	1492.38	1727.59	1143.97	1118.89	1440.88	1372.16	1216.05		2803.08	3107.39	4511.4		4804.33	3641.95	3345.36		7350.26	6544.73	5724.95		4384.69	5031.87	4408.36		7027.73	8503.95	8788.64		2804.39
55	1482.74	2411.59	1700.86		2702.95	3478.51	4359.78		6697.66	2581.2	2983.86		8953.82	5794.75	8368.67		2680.19	1515.3	1870.14	2267.01	1528.62	1677.89	1167.38	1167.52	1344.29	1439.37	1124.95		2793.28	3170.61	4538.23		5088.14	3433.2	3628.66		7863.48	6681.82	6883.31		4054.81	4924.22	4524.59		6613.47	9160.33	9064.76		2811.78
56	1484.23	2330.85	1623.52		2670.35	3214.76	4617.81		7034.95	2583.09	3031.59		8620.49	6272.41	8695.79		2719.96	1504.51	1707.39	2475.3	1436.92	1676.6	1216.19	1213.81	1441.9	1398.01	1194.42		2673.14	3135.09	4429.09		4423.41	3210.43	3588.49		7963.9	7388.45	6939.79		4106	4533.28	4566.99		6293.52	9317.43	8304.04		2901.89
57	1459.36	2384.49	1664.1		2892.51	3203.51	4662.48		6848.52	2606.41	2946.18		9247.92	5898.24	8578.65		2845.21	1480.08	1749.36	2344.22	1423.02	1596.13	1181.1	1207.23	1508.67	1452.72	1235.87		2883.15	3377.78	4329.83		4454.18	3021.18	3251.22		7894.41	7200.95	6614.27		4147.36	4478.67	4571.71		6635.03	9008.94	8810.29		3235.01
58	1446.77	2337.51	1635.94		2918.31	3108.91	4791.18		7138.78	2719.49	2940.82		9136.75	5933.39	8707.95		2931.07	1431.91	1764.36	2491.93	1431.88	1582.74	1151.34	1103.95	1555.18	1479.19	1298.32		2888.75	3490.89	4460.85		4262.62	3207.54	3477.32		8361.13	7009.05	7218.26		3570.76	4730.43	4776.81		6740.57	8805.94	9045.28		3258.68
59	1435.42	2222.98	1703.59		3081.11	3245.69	4913.35		7317.48	2704.07	2810.19		9752.64	6028.59	8869.02		2755.99	1403.62	1860.42	2514.73	1404.45	1649.44	1186.54	1162.34	1549.79	1514.31	1262.17		2823.55	3816.72	4405.45		4282.44	3354.78	3410.34		8560.67	7477.83	7324.17		3927.7	4690.52	4564.27		6309.28	9123.78	9632.61		3122.32
60	1377.75	2234.73	1703.24		3204.47	3475.27	4779.45		7010.17	2753.52	2991.39		9028.18	6393.68	9147.89		2807.16	1434.44	1780.54	2552.78	1404.63	1649.32	1139.41	1102.42	1441.99	1520.93	1266.28		3051.41	3549.61	4836.48		4444.24	3466.08	3336.36		8529.38	7881.21	7450.22		3887.64	5166.72	4949.69		6811.01	8449.73	8527.55		3280.93
61	1465.69	2263.39	1613.74		3158.45	3085.72	4817.12		6613.83	2512.38	2985.94		9111.02	6125.92	8121.85		2888.53	1412.9	1832.86	2359.42	1457	1643.86	1267.19	1197.2	1425.11	1497.96	1391.34		3198.93	3611.93	4970.56		4607.93	4256.9	3105.83		8342.85	8505.77	6978.87		3991.54	4639.08	4657.4		7046.1	8521.24	8695.62		3302.48
62	1360.84	2216.81	1588.79		3340.77	3224.66	5004.03		6608.3	2583.13	3031		9097.15	6351.17	8816.38		2749.63	1409.96	1973.01	2446.96	1472.85	1645.45	1234.29	1219.15	1468.89	1536.1	1511.71		3229.24	3593.95	5025.1		4554.4	4317.34	3547.08		8437.55	7863.4	7997.74		4294.37	5038.54	4645.17		6927.86	8889.44	8926.93		3296.03
63	1371.49	2154.37	1670.75		3558.43	3236.69	4909.02		6820.5	2463.53	2971.19		8980.91	6089.78	9077.16		2896.28	1468.7	1900.13	2567.54	1472.01	1600.79	1152.43	1196.38	1377.12	1460.58	1514.77		3331.91	3621.09	4764.69		4444.11	4004.14	3566.26		8409.16	8607.83	8218.02		4180.76	5168.81	4312.09		6770.74	8882.25	8890.61		3555.92
64	1257.88	2087.03	1661.86		3927.12	3225.03	5054.14		6305.76	2349.87	3135.76		8867.59	6436.69	8885.46		2939.33	1476.9	1862.64	2396.72	1443.95	1665.83	1141.49	1165.8	1427.91	1523.37	1461.36		3330.66	3539.35	4646.8		3897.06	3603.7	3493.15		8699.68	8828.05	8945.28		3849.39	5238.21	4370.22		7209.12	8557.59	9257.67		3638.56
65	1349.65	2272.34	1655.3		3553.3	3382.82	4837.66		6634.86	2390.55	3181.4		9029.32	6488.56	8931.66		2963.35	1537.51	2022.47	2350.84	1503.07	1656.65	1121.02	1195.36	1376.92	1553.21	1482.66		3106.4	3516.45	4598.66		4117.12	3587.96	3640.25		8972.01	8856.81	8846.72		4501.29	5601.12	4546.71		6657.48	8954.63	8870.57		3590.09
66	1431.38	2188.64	1698.13		3497.96	3553.28	5057.71		6907.36	2499.42	3139.34		8614.78	6815.71	9155.67		3076.67	1499.67	2027.46	2391.86	1519.45	1678.06	1151.44	1173.88	1304.6	1637.91	1463.33		3271.3	3514.47	4787.35		3895.94	3866.7	3473.98		9668.69	9114.92	8241.24		4078.69	5111.06	4494.86		7123.99	8776.1	9670.5		3797.66
67	1578.62	2314.52	1718.49		3542.43	3555.45	5176.6		6679.91	2561.34	3302.93		8984.63	6075.32	8929.79		3240.95	1544.45	2044.62	2528.66	1542.96	1576.25	1110.67	1169.16	1336.27	1618.46	1517.22		3323.03	3921.87	4649.95		3872.19	3716.35	3796.75		9557.82	8458.73	8349.06		3495.43	4775.93	4573.73		6631.03	9180.24	9347.45		4398.83
68	1512.68	2278.62	1838.91		3635.39	3675.62	5079.21		6976.62	2503.09	3372.73		8920.16	6336.81	8875.21		3327.09	1525.13	2065.9	2396.73	1568.72	1704.95	1157.46	1223.94	1456.52	1639.6	1564.13		3336.97	3801.24	4984.85		4303.45	3553.97	4058.96		9179.99	9007.5	8126.24		3627.06	5542.79	5119.17		7164.6	8960.71	8747.45		4314.29
69	1502.95	2257.5	1889.82		3383.61	3869.77	5065.43		7529.64	2472.8	3345.31		9191.3	6559.1	8242.02		3288.82	1533.17	1958.13	2345.26	1521.29	1669.69	1131.28	1203.79	1390.27	1651.75	1557.34		3293.26	4028.62	4841.51		4343.67	3781.61	4151.59		8936.5	9395.39	8655.07		3969.79	4950.54	5274.95		6629.83	8112.77	10086.1		4807.5
70	1519.34	2314.72	1942.36		3603.56	3959.34	5201.65		7936.56	2726.35	3527.7		9267.43	6384.48	8757.45		3550.18	1529.98	1996.12	2327.93	1486.29	1665.02	1141.98	1248.94	1364.21	1630.85	1474.31		3436.33	3972.71	4983.54		4953.68	3501.91	4525.72		9773.61	9448	9231.33		3531.87	5293.19	5138.76		6813.78	9138.75	8970.17		4678.86
71	1541.78	2372.86	1935.9		3527.15	4351.89	5621.57		8617.23	2717.8	3467.33		9318.11	6263.91	8011.25		3566.73	1521.46	1979.89	2298.61	1487.51	1698.88	1132.92	1260.05	1331.61	1642.69	1493.2		3513.26	3926.22	4766.49		4569.72	3733.85	4617.15		9414.02	10119	8621.9		4123.99	5532.44	5316.95		6758.99	8875.2	8536.09		4838.83
72	1577.38	2501.75	2058.95		3426.65	4323.09	5469.85		8787.54	2613.56	3432.82		8602.48	6494.8	8496.82		3489.27	1628.92	1875.14	2399.02	1450.32	1674.97	1176.74	1288.94	1408.81	1639.38	1521.09		3631.34	3826.69	4615.14		4749.16	3828.6	4649.98		9271.34	9964.88	8814.93		3790.41	5376.54	4920.75		6344.45	9085.43	8634.75		4722.31
73	1504.67	2501.66	2113.01		3665.99	4382.13	5481.04		9241.86	2428.42	3481.88		9064.3	6410.61	8850.29		3379.66	1665.64	1908.09	2567.81	1477.84	1659.22	1149.37	1308	1405.8	1647.92	1489.31		3709.1	3674.59	5084.9		5147.31	3419.87	4659		9769.1	9916.86	9527.64		3926.94	5234.25	5138.6		6536.13	8977.87	8661.97		4852.83
74	1595.84	2492.45	2106.44		3892.31	4408.2	5570.52		9046.2	2637.76	3490.23		9114.38	6554.25	8179.56		3341.15	1726.36	1890.74	2463.41	1471.72	1630.87	1097.94	1264.96	1263.56	1663.3	1564.61		3657.87	3448.58	5105.91		4806.38	3273.93	4614.94		9683.64	9897.84	8256.42		3983.9	5268.76	5001.78		6641.02	8825.71	9202.56		5267.02
75	1672.79	2609.41	2187.61		4161.49	4469.23	5357.57		9532.94	2670.38	3577.3		8839.08	6027.14	8757.99		3443	1635.26	1921.98	2559.05	1451.73	1674.16	1070.51	1214.3	1400.88	1681.52	1479.6		3721.32	3619.41	5190.04		4072.02	3419.55	4808.24		10043.5	10442.7	8652.64		4219.06	5570.01	5354.03		7093.07	8862.62	8629.15		4906.42
76	1633.43	2686.78	2196.07		4209.55	4623.74	5397.08		10265.6	2945.05	3503.89		9220.08	6334.75	8613.4		3506.2	1622.43	1912.4	2547.41	1553.82	1663.46	1085.35	1263.37	1406	1676.98	1589.37		3796.07	3540.62	5056.6		4305.6	3346.39	4876.31		9973.33	10335.3	8993.28		3711.24	5429.98	5003.12		6980.96	9015.61	8175.64		5489.4
77	1596.23	2809.76	2316.51		4416.57	4437.54	5505.68		8564.28	2798.68	3421.58		9092.24	6439.78	8699.3		3496.33	1657.2	1964.83	2630.42	1557.53	1667.46	1103.13	1290.53	1520.1	1700.16	1476.56		3789.91	3687.74	5080.97		3831.78	3473.46	4679.41		10375.9	10791.6	8808.19		3952.63	5540.41	4690.76		6677.02	8938.96	9086.01		6280.34
78	1738.12	2864.57	2301.33		4672.52	4328.32	5342.51		7733.79	2781.38	3653.45		8964.32	6238.04	8692.15		3524.12	1727.23	1978.82	2535.92	1534.72	1718.62	1180.07	1278.23	1594.15	1735.47	1434.77		3722.7	3874.72	5092.83		4081.05	3475.78	4697.44		10412	10772.4	9037.98		4182.77	5661.4	4917.69		7039.24	8684.89	8692.86		6030.87
79	1866.7	2763.33	2314.54		4564.55	4428.76	5522.47		8868.79	2804.28	3672.73		9150.32	5408.11	8816.48		3436.92	1781.72	2019.89	2747.48	1560.01	1714.9	1251.58	1302.27	1630.91	1736.93	1492.76		3920.43	3620.17	5173.08		4483.4	3477.95	4768.07		10615	10961.4	9174.75		4036.58	5624.62	5306.83		6443.89	8564.98	8237.97		5692.42
80	1923.29	2779.93	2386.15		4497	4685.77	5947.16		8514.48	2692.11	3496.96		8846.83	6232.41	8737.55		3539.58	1804.1	2057.77	2751.77	1510.7	1804	1224.92	1285.92	1629.23	1760.07	1562.91		3982.04	3681.33	5109.87		4379.31	3493.2	5051.47		10381.5	10519.3	9933.23		4038.06	6035.77	5137.29		6587.76	8190.58	8976.07		6674.34
81	1974.77	2939.9	2343.36		4785.91	4794.71	5986.49		8186.9	2737.77	3366.63		8769.77	6282.06	8553.93		3527.34	1807.23	2107.78	2753.32	1529.43	1749.94	1307.66	1307.98	1664.06	1863.27	1540		3971.97	4030.74	5096.58		4666.8	3642.54	4918.13		10532.5	10229.2	9508.05		3538.13	6420.31	5442.87		6140.59	8552.2	8090.56		6015.01
82	1984.79	2767.41	2357.13		5007.17	4874.31	5770.69		8795	2898.77	3545.47		9167.78	6113.85	9014.73		3488.08	1892.56	2155.59	2763.6	1533.98	1795.12	1292.52	1301.84	1848.56	1945.61	1638.01		4010.21	4256.24	5278.65		4780.84	3829.23	5242.16		10638.7	10603.2	9187.62		3782.77	6070.44	5200.87		6675.52	8539.39	9089.16		5653.53
83	2002.24	2813.3	2396.96		5099.65	5057.51	6125.69		8628.43	2940	3562.39		9015.54	6418.87	8778.1		3527.68	1880.23	2241.59	2736.65	1578.55	1804.59	1294.99	1269.35	1745.44	2051.56	1583.08		4038.93	4593.92	4918.44		5089.87	3673.04	5372.39		10488.5	10511.2	9612.05		4188.79	6447.45	5400.66		6847.13	8556.29	9098.17		6380.76
84	2138.95	2859.23	2542.26		5332.92	4909.67	6053.07		8925.25	2888.14	3344.22		9230.43	6457.3	8307.86		3719.69	1972.51	2247.76	2750.83	1724.96	1742.43	1332.95	1262.01	1853.78	2103.31	1641.16		4158.46	4745.35	5015.1		4665.26	3866.32	5411.53		10620.4	10799	9215.64		3511.2	5811.3	5285.63		6671.81	8146.77	8861.77		6414.07
85	2138.83	2986.55	2498.83		5516.13	4710.87	6213.56		9468.72	3038.54	3424.84		8976.53	6007.58	8628.21		3826.03	2057.7	2203.03	2880.02	1759.22	1800.97	1363.83	1295.41	1997.86	2090.2	1752.63		4305.51	4336.63	4847.31		4671.95	3926.38	5247.31		10671.1	10657.3	10078.3		4006.94	6116.48	5835.31		6631.77	8374.42	8860.55		5757
86	2218.61	2829.51	2575.67		5461.94	4924.85	6465.68		9618.84	2894.07	3439.1		8612.47	5943.39	8460.56		3682.33	2055.55	2282.48	2803.66	1778.92	1764.79	1339.66	1370.06	2037.71	2157.07	1747.87		4658.95	4692.84	5167.96		5099.4	4088.16	5289.91		10659.6	10857.1	9783.7		3511.26	6273.2	5172.19		6854.02	8199.91	8860.98		6715.75
87	2115.32	3040.48	2622.59		5685.23	4973.47	6498.86		9360.6	2941.47	3537.07		9304.59	6027.77	8601.72		3650.01	2192.94	2329.4	3055.79	1736.41	1837.18	1441.02	1374.08	2303.6	2259.14	1797.39		4534.43	4765.71	5443.06		5344.38	4242.32	5415.57		10576.6	10909.5	9783.61		3581.39	6870.82	5546.48		6457.18	8374.12	8466.38		6529.24
88	2347.81	3024.86	2613.17		5908.01	5095.86	6561.2		10444.7	3279.84	3604.47		8638.68	6363.54	8610.63		3653.69	2198.87	2426.5	3027.46	1688.7	1892.79	1393.55	1348.67	2288.45	2337.73	1811.95		4538.05	4818.98	5160.74		5294.9	4222.85	5615.06		10745	10709.5	10052.8		3834.35	6761.76	4987.91		6446.88	8179.15	8630.45		6610.3
89	2341.94	3137.32	2617.57		5681.21	4942.78	6630.35		8813.34	3473.88	3623.29		9142	5991.4	8696.23		3658.81	2214.67	2482.35	3147.02	1716.58	1823.69	1371.97	1377.11	2179.59	2411.65	1977.94		4819.36	4759.31	5816.58		5421.96	4292.79	5456.34		11155.9	10502.4	9710.68		4165.69	6989.09	4862.56		6651.8	8153.68	8731.7		6732.75
90	2300.44	3198.21	2572.6		5594.49	5350.6	6377.74		9754.27	3686.52	3554.52		9153.97	5485.58	8906.99		3781.24	2216.62	2614.79	2990.38	1781.32	1875.82	1410.11	1375.1	2288.05	2398.66	2052.34		4826.62	5000.56	5767.87		5026.85	4263	5678.28		10970.2	10711.9	10142.7		4141.31	6534.73	5307.93		6543.55	8523.95	7856.9		6324.61
91	2278.63	3218.8	2575.89		5804.23	5374.98	6482.68		9460.23	3531.18	3813.52		9226.72	5134.91	8640.24		3669.03	2209.32	2616.62	3114.11	1854.29	1907.62	1455.44	1404.47	2327.31	2422.07	2151.68		4922.27	4949.88	5926.07		4669.56	4378.17	5437.3		10914.6	10785.4	10220.9		4229.3	6939.18	5897.51		6668.14	8423.14	8858.07		6429.95
92	2442.24	3081.66	2635.18		6017.56	5921.38	6429.4		9489.33	3661.49	3722.01		8907.45	6032.21	8538.73		3844.54	2238.08	2561.05	3134.66	1852.05	1945.73	1525.55	1459.15	2387.22	2509.76	2164.34		5192.7	4972.13	6034.49		5214.55	4816.27	5460.37		10838.9	10890.7	10143.1		4759.8	7058.21	5462.96		6517.49	8475.57	8876.49		6062.05
93	2508.27	3170.86	2936.1		5540.24	5782.22	6448.01		9300.87	3751.51	3831.54		9185.2	5820.99	8532.11		3803.99	2292.65	2624.23	2954.26	1898.31	1943.8	1457.6	1510.35	2510.04	2591.96	2297.88		5193.26	5412.51	6048.97		5289.86	4569.72	5782.74		10927.8	10785.2	10254.8		4449.92	6949.37	5726.49		6607.05	8594.14	8973.83		6147.6
94	2547.72	3114.87	2935.26		5690.67	6206.66	6390.74		8803.93	3793.33	4039.4		8821.99	5393.5	8900.77		3997.46	2359.39	2775.78	3143.33	1870.22	2001.7	1515	1478.87	2633.42	2718.2	2263.46		5335.92	5079.02	6124.79		5576.26	4549.06	5715.8		10805.9	10854	9826.25		4257	6511.99	5366.76		6734.16	7994.24	8775.32		6596.96
95	2723.42	3184.9	2962.76		5843.13	6130.99	6725.27		9292.33	3963.15	4198.66		8969.11	5855.49	8657.75		4127.69	2415.82	2814.86	3216.8	1923.88	2011.25	1582.69	1429.99	2662.58	2848.52	2363.64		5418.88	5456.61	5858.62		5172.73	4585.22	5878		11025.1	11133	10831.2		4328.24	6561.12	5675.93		6621.88	7928.74	8592.95		6546.37
96	2806.38	3398.9	2821.47		6068.22	5896.35	6973.23		9361.61	3948.79	4226.3		8921.91	6175.79	8141.2		4112.71	2465.08	2831.1	3280.25	1995.46	2048.88	1623.25	1481.88	2753.78	2821.83	2365.49		5595.34	5522.56	6090.42		5429.91	4686.33	5794.13		11167.3	10927.4	9847.67		3695.68	6888.06	5711		6592.57	8943.02	8281.71		6378.39
[truncated: 5 more columns]

## Sheet: Fig5EMYCN
Noormalized (ratio to cyclophilin) and Quantified MYCN levels (ratio to media)
	Media	JQ1	GW405833	Lovastatin	Palbociclib	DL-PDMP	Omipalisib	Torin 2	Retinoic Acid	AZD5438	Rosiglitazone	Fasudil	AS601245
Exp1 NB3	1	0.74454	0.731921	0.892987	0.709184	0.751096	1.25726	1.06909	1.02407	0.340749	1.10932	0.405248	0.585374
Exp1 NB2	1	0.754394	0.979101	0.603932	too low cyclophilin	too low cyclophilin	1.21536	too low cyclophilin	0.576403	0.492605	1.09471	0.268524	0.823027
Exp1 NB3	1	0.416319	0.237268
Exp1 NB2	1	0.574269	0.493834
Exp2 NB3	1	0.267873	0.553306	0.595417	0.927556	0.561468	0.238231	0.646112	0.931278	0.273244	0.677405	0.093557	0.357147
Exp2 NB2	1	0.255896	0.403481	0.575573	0.546791	0.463841	0.573249	0.430024	0.083178	0.567807	0.783707	0.023536	0.588857
Exp2 NB3	1	0.863326	0.212183	0.892987
Exp2 NB2	1	0.155758	0.0616065	0.603932
Exp2 NB3	1	0.307394	0.146469	0.849656
Exp2 NB2	1	0.121974	0.0472856	0.932865
Exp3 NB2	1	0.333344	0.946541		0.781088	0.604365	1.24863	1.71186	0.320468	0.730433	0.211525	0.632264	0.766842
Exp3 NB3	1	0.973422	1.115		0.719545	0.518654	0.8904	1.07698	0.314289	0.677721	0.140631	0.493239	0.452731
Exp3 NB2	1	0.364479	0.237268
Exp3 NB3	1	0.602896	0.493834
Exp3 NB2	1	0.594423	0.081917
Exp3 NB3	1	0.704344	0.112135

## Sheet: Fig5FDifferentiation_FigS9
AvailableBorder	CellArea	Celline	Compound	Dose	NumProtrusions	Plate	ProtrusionSlope	Time	Well	Confluence	ProtrusionsPerBorder
2263.17	11005.5	2	2	0	99.2725	1	0.178762	0	A1	0.00761681	0.0438643
0	0	2	2	0		1		2	A1	0
37.2132	18.5	2	2	0	2.65982	1	0.496689	4	A1	1.28037e-05	0.0714753
152.125	601.5	2	2	0		1		6	A1	0.000416293
0	0	2	2	0		1		8	A1	0
0	0	2	2	0		1		10	A1	0
0	0	2	2	0		1		12	A1	0
0	0	2	2	0		1		14	A1	0
0	0	2	2	0		1		16	A1	0
0	0	2	2	0		1		18	A1	0
7.41421	2.5	2	2	0		1		20	A1	1.73023e-06
0	0	2	2	0		1		22	A1	0
0	0	2	2	0		1		24	A1	0
0	0	2	2	0		1		26	A1	0
0	0	2	2	0		1		28	A1	0
0	0	2	2	0		1		30	A1	0
0	0	2	2	0		1		32	A1	0
0	0	2	2	0		1		34	A1	0
0	0	2	2	0		1		36	A1	0
0	0	2	2	0		1		38	A1	0
0	0	2	2	0		1		40	A1	0
0	0	2	2	0		1		42	A1	0
0	0	2	2	0		1		44	A1	0
0	0	2	2	0		1		46	A1	0
0	0	2	2	0		1		48	A1	0
0	0	2	2	0		1		50	A1	0
0	0	2	2	0		1		52	A1	0
0	0	2	2	0		1		54	A1	0
21.8995	23.5	2	2	0		1		56	A1	1.62641e-05
0	0	2	2	0		1		58	A1	0
0	0	2	2	0		1		60	A1	0
0	0	2	2	0		1		62	A1	0
0	0	2	2	0		1		64	A1	0
39.2132	102.5	2	2	0		1		66	A1	7.09394e-05
36.3848	90.5	2	2	0		1		68	A1	6.26343e-05
1101.44	4104.5	2	20	0	16.5173	1	0.0539607	0	A10	0.00284069	0.014996
751.796	1940.5	2	20	0	20.0654	1	0.111386	2	A10	0.001343	0.02669
522.257	1533.5	2	20	0	18.3642	1	0.320198	4	A10	0.00106132	0.0351631
590.056	1687.5	2	20	0	22.5634	1	0.124574	6	A10	0.0011679	0.0382395
665.654	1878.5	2	20	0	18.0431	1	0.113173	8	A10	0.00130009	0.0271058
505.529	1369	2	20	0	16.8411	1	0.426787	10	A10	0.000947473	0.0333138
577.671	1846	2	20	0	25.6724	1	0.363761	12	A10	0.0012776	0.0444412
710.624	2630.5	2	20	0	19.2328	1	0.119482	14	A10	0.00182055	0.0270646
741.11	2229.5	2	20	0	22.6593	1	0.218261	16	A10	0.00154302	0.0305748
580.985	2202	2	20	0	7.6721	1	0.203708	18	A10	0.00152399	0.0132053
337.806	855.5	2	20	0	11.246	1	0.148963	20	A10	0.000592084	0.0332914
553.387	2131	2	20	0	17.9945	1	0.227183	22	A10	0.00147485	0.0325169
629.227	2170.5	2	20	0	10.3245	1	0.137114	24	A10	0.00150218	0.0164083
429.546	1153.5	2	20	0	16.9611	1	0.321444	26	A10	0.000798327	0.0394862
583.772	2485.5	2	20	0	21.3448	1	0.124445	28	A10	0.00172019	0.0365636
374.333	1407	2	20	0	12.2709	1	0.202844	30	A10	0.000973773	0.0327808
506.558	1788	2	20	0	8.93535	1	0.112089	32	A10	0.00123746	0.0176393
721.311	2367.5	2	20	0	15.3724	1	0.132503	34	A10	0.00163853	0.0213118
398.475	1158.5	2	20	0	15.488	1	0.200949	36	A10	0.000801788	0.0388682
414.818	1397	2	20	0	6.93266	1	0.158702	38	A10	0.000966852	0.0167125
657.997	2390.5	2	20	0	13.1966	1	0.111171	40	A10	0.00165444	0.0200557
640.056	1987.5	2	20	0	23.318	1	0.186088	42	A10	0.00137553	0.0364312
319.806	687.5	2	20	0	8.52374	1	0.0392798	44	A10	0.000475813	0.0266528
565.144	1683.5	2	20	0	13.1824	1	0.211844	46	A10	0.00116514	0.0233257
538.701	2376	2	20	0	6.24315	1	0.118761	48	A10	0.00164441	0.0115893
512.759	1242	2	20	0	11.5955	1	0.0610468	50	A10	0.000859577	0.022614
406.09	1004.5	2	20	0	12.0199	1	0.0836176	52	A10	0.000695206	0.0295991
361.161	676	2	20	0	15.82	1	0.074512	54	A10	0.000467854	0.0438031
427.747	1123.5	2	20	0	12.5195	1	0.169136	56	A10	0.000777565	0.0292685
604.056	2497.5	2	20	0	20.8963	1	0.232706	58	A10	0.0017285	0.0345934
530.215	1838	2	20	0	19.4029	1	0.279272	60	A10	0.00127206	0.0365943
556.943	1790	2	20	0	14.9004	1	0.10199	62	A10	0.00123884	0.0267538
579.63	1802.5	2	20	0	22.8022	1	0.168812	64	A10	0.00124749	0.0393393
466.617	1092	2	20	0	15.6006	1	0.227347	66	A10	0.000755764	0.0334333
347.22	771	2	20	0	27.9098	1	0.234684	68	A10	0.000533602	0.0803806
976.489	4188	2	22	0	10.8103	1	0.67626	0	A11	0.00289848	0.0110705
1095.34	4970	2	22	0	9.70413	1	0.293636	2	A11	0.00343969	0.00885945
1158.66	4149.5	2	22	0	10.3627	1	0.167215	4	A11	0.00287183	0.00894376
1121.2	3785	2	22	0	2.46538	1	0.153202	6	A11	0.00261957	0.00219888
1010.73	3223.5	2	22	0	2.37117	1	0.0809636	8	A11	0.00223096	0.002346
1272.8	5094	2	22	0		1		10	A11	0.00352551
894.164	3175.5	2	22	0	5.04302	1	0.168987	12	A11	0.00219774	0.00563993
687.269	1869.5	2	22	0	4.22217	1	0.00937262	14	A11	0.00129386	0.0061434
1071.52	3560	2	22	0	3.04542	1	0.08437	16	A11	0.00246385	0.00284215
690.624	1662.5	2	22	0	6.64569	1	0.080761	18	A11	0.0011506	0.00962273
796.524	2886	2	22	0	2.51367	1	0.206201	20	A11	0.00199738	0.0031558
413.304	1089.5	2	22	0		1		22	A11	0.000754034
655.026	2487.5	2	22	0	7.53635	1	0.251222	24	A11	0.00172158	0.0115054
519.487	1706.5	2	22	0		1		26	A11	0.00118105
562.115	1751.5	2	22	0		1		28	A11	0.0012122
606.583	2514	2	22	0	4.1268	1	0.433171	30	A11	0.00173992	0.00680335
308.049	740	2	22	0	2.30455	1	0.0483705	32	A11	0.000512148	0.00748112
390.475	1103	2	22	0	2.34988	1	0.0714683	34	A11	0.000763377	0.00601801
345.605	1301.5	2	22	0	2.48212	1	0.17272	36	A11	0.000900757	0.00718194
451.345	1410.5	2	22	0	4.37688	1	0.140653	38	A11	0.000976195	0.0096974
573.529	1372	2	22	0	3.22781	1	0.0295072	40	A11	0.000949549	0.00562797
468.132	1879.5	2	22	0	3.63087	1	0.367177	42	A11	0.00130079	0.00775608
320.049	949	2	22	0		1		44	A11	0.000656795
312.049	1013	2	22	0	5.11822	1	0.307427	46	A11	0.000701089	0.016402
614.5	1889	2	22	0		1		48	A11	0.00130736
369.161	1415	2	22	0	5.01113	1	0.129292	50	A11	0.000979309	0.0135744
519.487	1562	2	22	0		1		52	A11	0.00108105
387.304	1228	2	22	0		1		54	A11	0.000849888
607.63	2105.5	2	22	0	2.42995	1	0.121292	56	A11	0.0014572	0.00399906
394.475	1305	2	22	0		1		58	A11	0.000903179
616.399	1851.5	2	22	0	7.65993	1	0.194043	60	A11	0.00128141	0.0124269
394.96	1075	2	22	0	5.0276	1	0.193873	62	A11	0.000743998	0.0127294
594.742	2290	2	22	0	3.5223	1	0.0685558	64	A11	0.00158489	0.00592241
581.571	1862.5	2	22	0	3.57246	1	0.0619968	66	A11	0.00128902	0.00614278
480.558	1529	2	22	0		1		68	A11	0.00105821
6965.16	50951	2	24	0	396.086	1	0.142991	0	A12	0.0352627	0.0568667
7447.69	58739.5	2	24	0	489.232	1	0.138957	2	A12	0.0406531	0.0656891
7601.96	59232.5	2	24	0	487.829	1	0.135254	4	A12	0.0409943	0.0641714
7300.22	60861.5	2	24	0	477.673	1	0.138817	6	A12	0.0421217	0.0654326
8039.99	67532.5	2	24	0	522.296	1	0.153062	8	A12	0.0467387	0.0649622
8223.85	72096	2	24	0	485.353	1	0.138629	10	A12	0.049897	0.0590178
8651.98	78298	2	24	0	473.875	1	0.170123	12	A12	0.0541894	0.0547707
8830.1	79812	2	24	0	558.622	1	0.138099	14	A12	0.0552372	0.0632634
9130.09	80938	2	24	0	597.314	1	0.165393	16	A12	0.0560165	0.0654225
8825.61	80039	2	24	0	655.657	1	0.176446	18	A12	0.0553943	0.0742902
9253.63	85527.5	2	24	0	585.305	1	0.128873	20	A12	0.0591928	0.0632514
9774.95	86350	2	24	0	641.753	1	0.151132	22	A12	0.0597621	0.0656528
10409.6	86628	2	24	0	670.597	1	0.149933	24	A12	0.0599545	0.0644209
9826.98	86783	2	24	0	687.533	1	0.171335	26	A12	0.0600618	0.0699638
10300.8	86371	2	24	0	644.065	1	0.170348	28	A12	0.0597766	0.0625257
10811.5	89308	2	24	0	649.039	1	0.148278	30	A12	0.0618093	0.0600325
10795.4	86465	2	24	0	695.043	1	0.168053	32	A12	0.0598417	0.0643835
11274	89744	2	24	0	760.301	1	0.155854	34	A12	0.062111	0.0674384
11074.1	87849	2	24	0	707.016	1	0.181797	36	A12	0.0607995	0.063844
11052.3	88429.5	2	24	0	678.552	1	0.176703	38	A12	0.0612013	0.0613944
11350.6	84526.5	2	24	0	794.022	1	0.166651	40	A12	0.0585001	0.0699545
11610.9	85779.5	2	24	0	774.047	1	0.169281	42	A12	0.0593672	0.0666655
12065.7	86221	2	24	0	796.154	1	0.162757	44	A12	0.0596728	0.065985
11344.4	85922	2	24	0	748.324	1	0.180913	46	A12	0.0594659	0.0659643
12253.1	86542.5	2	24	0	841.527	1	0.188652	48	A12	0.0598953	0.0686787
12222.7	88847	2	24	0	802.047	1	0.196811	50	A12	0.0614902	0.0656196
11815.4	89856	2	24	0	736.878	1	0.159999	52	A12	0.0621886	0.0623661
11893.3	85985.5	2	24	0	719.785	1	0.155231	54	A12	0.0595098	0.06052
11972.2	86059	2	24	0	801.439	1	0.170602	56	A12	0.0595607	0.0669419
11902	81991.5	2	24	0	850.052	1	0.160007	58	A12	0.0567456	0.071421
12270.6	86372.5	2	24	0	745.293	1	0.151335	60	A12	0.0597777	0.0607383
11871.5	82699	2	24	0	700.922	1	0.170081	62	A12	0.0572353	0.0590422
12918.8	85943	2	24	0	795.592	1	0.161608	64	A12	0.0594804	0.0615841
13247.8	89243	2	24	0	815.782	1	0.175012	66	A12	0.0617643	0.0615788
12729.9	80830	2	24	0	769.763	1	0.180186	68	A12	0.0559417	0.0604687
7018.27	43907.5	2	4	0	455.883	1	0.162038	0	A2	0.030388	0.0649565
6731.62	43455.5	2	4	0	479.775	1	0.189179	2	A2	0.0300752	0.0712719
6364.46	40991.5	2	4	0	407.451	1	0.181188	4	A2	0.0283699	0.0640197
5808.44	36426	2	4	0	335.012	1	0.171306	6	A2	0.0252101	0.0576768
4959.59	31907	2	4	0	245.647	1	0.137407	8	A2	0.0220826	0.0495296
4443.72	29052	2	4	0	209.041	1	0.163564	10	A2	0.0201066	0.0470419
3942.56	26417	2	4	0	173.178	1	0.214585	12	A2	0.018283	0.0439252
2924.8	18555.5	2	4	0	96.094	1	0.16588	14	A2	0.0128421	0.0328549
2579.24	15714.5	2	4	0	83.6162	1	0.173715	16	A2	0.0108759	0.032419
1823.9	10862	2	4	0	35.6636	1	0.13196	18	A2	0.0075175	0.0195535
1380.2	8369	2	4	0	43.7068	1	0.125671	20	A2	0.00579211	0.0316671
1425.99	9161	2	4	0	24.5584	1	0.151806	22	A2	0.00634025	0.0172219
1279.53	7055.5	2	4	0	21.1596	1	0.107427	24	A2	0.00488305	0.0165371
1273.18	6331.5	2	4	0	24.433	1	0.208367	26	A2	0.00438198	0.0191905
957.762	4655.5	2	4	0	31.561	1	0.289186	28	A2	0.00322203	0.0329529
1367.07	6949.5	2	4	0	12.6037	1	0.186825	30	A2	0.00480969	0.0092195
960.933	6562.5	2	4	0	13.6566	1	0.191722	32	A2	0.00454185	0.0142118
1113.4	6363	2	4	0	7.38616	1	0.238963	34	A2	0.00440378	0.00663387
1046.63	5208.5	2	4	0	19.6594	1	0.206219	36	A2	0.00360476	0.0187835
806.423	6527.5	2	4	0	13.2972	1	0.143906	38	A2	0.00451763	0.0164891
701.411	4247	2	4	0	5.29856	1	0.429768	40	A2	0.00293931	0.00755414
1053.36	6174.5	2	4	0	9.51346	1	0.195249	42	A2	0.00427332	0.00903154
794.08	5857.5	2	4	0	11.451	1	0.179148	44	A2	0.00405392	0.0144205
1139.48	7553	2	4	0	9.17849	1	0.111777	46	A2	0.00522737	0.00805495
480.617	1998	2	4	0	11.9853	1	0.172153	48	A2	0.0013828	0.0249373
940.791	5794.5	2	4	0	10.7199	1	0.129195	50	A2	0.00401032	0.0113946
767.21	4259	2	4	0	15.4504	1	0.232151	52	A2	0.00294762	0.0201385
723.269	3680	2	4	0	12.4914	1	0.158921	54	A2	0.0025469	0.0172708
743.453	3198.5	2	4	0	4.62304	1	0.0351449	56	A2	0.00221365	0.00621834
520.759	2747	2	4	0	7.66836	1	0.103489	58	A2	0.00190117	0.0147253
862.825	4223	2	4	0	19.4249	1	0.214232	60	A2	0.0029227	0.0225132
1057.22	6826	2	4	0	8.74045	1	0.0762332	62	A2	0.00472422	0.00826741
940.306	4517.5	2	4	0	5.32918	1	0.0263366	64	A2	0.00312652	0.0056675
704.884	3375.5	2	4	0	18.0414	1	0.105776	66	A2	0.00233615	0.0255949
810.039	5371	2	4	0	4.21857	1	0.0435581	68	A2	0.00371722	0.00520786
2116.9	13235	2	6	0	19.4961	1	0.523612	0	A3	0.00915983	0.00920975
1227.91	5721	2	6	0	12.7241	1	0.166077	2	A3	0.00395945	0.0103624
766.725	3469	2	6	0	2.65982	1	0.499962	4	A3	0.00240086	0.00346907
471.889	2372.5	2	6	0	4.74889	1	0.314938	6	A3	0.00164199	0.0100636
420.718	2151.5	2	6	0	2.48213	1	0.170065	8	A3	0.00148903	0.00589974
443.061	2662.5	2	6	0	12.6299	1	0.237809	10	A3	0.00184269	0.0285059
189.439	434.5	2	6	0		1		12	A3	0.000300714
400.676	1933	2	6	0	7.11333	1	0.210265	14	A3	0.00133781	0.0177533
355.12	1413	2	6	0	4.85373	1	0.100507	16	A3	0.000977925	0.0136679
117.74	201	2	6	0		1		18	A3	0.00013911
109.841	276.5	2	6	0		1		20	A3	0.000191363
135.64	293.5	2	6	0		1		22	A3	0.000203129
127.74	297	2	6	0	2.14079	1	0.00871492	24	A3	0.000205551	0.0167589
63.1127	133	2	6	0		1		26	A3	9.20481e-05
91.0122	193.5	2	6	0		1		28	A3	0.00013392
111.841	330.5	2	6	0	2.42995	1	0.120085	30	A3	0.000228736	0.0217269
97.9828	303.5	2	6	0		1		32	A3	0.00021005
65.9411	213	2	6	0		1		34	A3	0.000147415
63.2132	215.5	2	6	0		1		36	A3	0.000149146
64.8701	169.5	2	6	0		1		38	A3	0.000117309
0	0	2	6	0		1		40	A3	0
44.9706	87	2	6	0		1		42	A3	6.02119e-05
21.3137	8	2	6	0		1		44	A3	5.53673e-06
0	0	2	6	0		1		46	A3	0
46.6274	120	2	6	0		1		48	A3	8.3051e-05
56.0416	140.5	2	6	0		1		50	A3	9.72388e-05
81.9411	223	2	6	0		1		52	A3	0.000154336
89.3553	197.5	2	6	0	2.14079	1	0.00731643	54	A3	0.000136688	0.0239581
46.8701	52.5	2	6	0		1		56	A3	3.63348e-05
17.8995	9.5	2	6	0		1		58	A3	6.57487e-06
39.8995	93.5	2	6	0		1		60	A3	6.47105e-05
4.82843	0	2	6	0		1		62	A3	0
61.9411	110	2	6	0		1		64	A3	7.613e-05
23.8995	19.5	2	6	0	2.28034	1	0.0396131	66	A3	1.34958e-05	0.0954138
13.6569	7	2	6	0		1		68	A3	4.84464e-06
5460.54	29200.5	2	8	0	289.816	1	0.163649	0	A4	0.0202094	0.0530747
5656.46	32255	2	8	0	362.873	1	0.175231	2	A4	0.0223234	0.0641519
5294.11	32000.5	2	8	0	317.4	1	0.141372	4	A4	0.0221473	0.0599534
5145.94	29571.5	2	8	0	256.945	1	0.138232	6	A4	0.0204662	0.0499316
4768.84	26774.5	2	8	0	251.6	1	0.124344	8	A4	0.0185304	0.0527591
3842.8	21116	2	8	0	179.317	1	0.124243	10	A4	0.0146142	0.0466629
2894.41	16029	2	8	0	134.187	1	0.104059	12	A4	0.0110935	0.0463608
2917.67	15190.5	2	8	0	133.401	1	0.136376	14	A4	0.0105132	0.0457217
2572.49	13312.5	2	8	0	117	1	0.109801	16	A4	0.00921347	0.0454814
1993.62	9968.5	2	8	0	103.625	1	0.0916548	18	A4	0.00689911	0.0519784
1464.04	6318.5	2	8	0	84.1701	1	0.13213	20	A4	0.00437298	0.0574919
1129.3	5112.5	2	8	0	62.5656	1	0.123805	22	A4	0.00353832	0.0554021
1122.33	5448.5	2	8	0	60.1083	1	0.120202	24	A4	0.00377086	0.0535567
1208.21	5124.5	2	8	0	51.2953	1	0.0960165	26	A4	0.00354662	0.0424555
1052.03	4315	2	8	0	51.646	1	0.12235	28	A4	0.00298637	0.0490919
842.749	3790	2	8	0	45.3284	1	0.138653	30	A4	0.00262303	0.0537863
1097.1	3413.5	2	8	0	49.1436	1	0.129433	32	A4	0.00236245	0.0447941
653.955	2008	2	8	0	30.7819	1	0.189925	34	A4	0.00138972	0.0470703
654.825	2336.5	2	8	0	54.3381	1	0.182329	36	A4	0.00161707	0.0829811
483.973	1798.5	2	8	0	31.8988	1	0.121274	38	A4	0.00124473	0.0659103
413.304	1519	2	8	0	30.477	1	0.131822	40	A4	0.00105129	0.07374
345.948	1296.5	2	8	0	15.0076	1	0.173207	42	A4	0.000897296	0.043381
271.279	920	2	8	0	15.1769	1	0.161971	44	A4	0.000636724	0.0559458
394.818	1031	2	8	0	20.0111	1	0.100865	46	A4	0.000713546	0.0506844
353.362	1473	2	8	0	17.2346	1	0.0863765	48	A4	0.00101945	0.0487731
427.546	1566.5	2	8	0	23.5977	1	0.0692127	50	A4	0.00108416	0.0551933
490.416	1595	2	8	0	20.9524	1	0.140702	52	A4	0.00110389	0.0427237
375.505	1416	2	8	0	14.5913	1	0.0978079	54	A4	0.000980001	0.0388578
294.735	850	2	8	0	16.0295	1	0.135842	56	A4	0.000588278	0.0543862
310.635	1048.5	2	8	0	10.1747	1	0.284535	58	A4	0.000725658	0.0327546
280.735	1090	2	8	0	6.33429	1	0.0958348	60	A4	0.00075438	0.0225632
219.622	662	2	8	0	11.1195	1	0.116907	62	A4	0.000458164	0.0506302
244.936	1022	2	8	0	9.65523	1	0.124227	64	A4	0.000707317	0.0394194
202.995	729	2	8	0	15.173	1	0.141499	66	A4	0.000504535	0.0747459
100.569	250	2	8	0	2.56995	1	0.289327	68	A4	0.000173023	0.0255542
7027.34	38634	2	10	0	322.882	1	0.177307	0	A5	0.0267383	0.0459465
12432.6	78068.5	2	10	0	866.987	1	0.182918	2	A5	0.0540305	0.0697348
12491.4	83034	2	10	0	818.762	1	0.159406	4	A5	0.0574671	0.065546
12167.3	78496	2	10	0	823.889	1	0.159546	6	A5	0.0543264	0.0677134
12348.6	79282	2	10	0	695.417	1	0.143263	8	A5	0.0548704	0.0563154
11171.3	71695	2	10	0	640.694	1	0.142835	10	A5	0.0496195	0.0573516
10384.1	66602	2	10	0	537.173	1	0.181403	12	A5	0.0460947	0.0517302
8870.4	55230	2	10	0	445.812	1	0.173386	14	A5	0.0382242	0.0502584
7004.98	41004	2	10	0	311.632	1	0.188197	16	A5	0.0283785	0.0444872
5395.47	34504.5	2	10	0	204.27	1	0.149509	18	A5	0.0238803	0.0378596
4127.72	20426.5	2	10	0	155.581	1	0.190345	20	A5	0.014137	0.0376917
3074.01	14160.5	2	10	0	101.162	1	0.246028	22	A5	0.00980036	0.0329087
2125.75	8501	2	10	0	78.9619	1	0.223585	24	A5	0.00588347	0.0371454
1578.32	6079	2	10	0	45.4609	1	0.228953	26	A5	0.00420722	0.0288033
1250.76	6467.5	2	10	0	33.7458	1	0.204674	28	A5	0.0044761	0.0269803
960.95	4777	2	10	0	24.7407	1	0.202062	30	A5	0.00330612	0.0257461
729.026	2911.5	2	10	0	18.583	1	0.177319	32	A5	0.00201502	0.0254901
1232.96	4697.5	2	10	0	33.4317	1	0.136702	34	A5	0.0032511	0.027115
818.139	3784.5	2	10	0	22.2963	1	0.06635	36	A5	0.00261922	0.0272525
607.813	2257	2	10	0	9.68962	1	0.185423	38	A5	0.00156205	0.0159418
398.818	1142	2	10	0	7.54847	1	0.124037	40	A5	0.000790368	0.0189271
679.612	3018	2	10	0	12.3277	1	0.177555	42	A5	0.00208873	0.0181393
406.09	2543.5	2	10	0	6.62283	1	0.347756	44	A5	0.00176033	0.0163087
222.309	514.5	2	10	0	2.3277	1	0.0583755	46	A5	0.000356081	0.0104706
501.931	1423	2	10	0	2.99854	1	0.146958	48	A5	0.000984846	0.00597401
511.973	2013	2	10	0	2.48208	1	0.171315	50	A5	0.00139318	0.00484807
649.813	2973.5	2	10	0	2.49819	1	0.18644	52	A5	0.00205793	0.00384448
569.144	1903.5	2	10	0	15.8496	1	0.0457551	54	A5	0.0013174	0.0278481
383.605	1143.5	2	10	0		1		56	A5	0.000791406
575.872	1682	2	10	0	2.5429	1	0.243187	58	A5	0.0011641	0.00441574
554.458	2825.5	2	10	0	4.48845	1	0.105733	60	A5	0.0019555	0.0080952
375.848	1212	2	10	0	5.19849	1	0.280374	62	A5	0.000838815	0.0138314
621.127	2186	2	10	0	3.82129	1	0.175322	64	A5	0.00151291	0.00615218
158.368	523	2	10	0		1		66	A5	0.000361964
538.558	2516	2	10	0	5.33021	1	0.204662	68	A5	0.0017413	0.00989717
8739.77	48939.5	2	12	0	506.354	1	0.185028	0	A6	0.0338706	0.0579368
9951.94	58394.5	2	12	0	673.93	1	0.167056	2	A6	0.0404143	0.0677185
10390.7	66286.5	2	12	0	720.443	1	0.149798	4	A6	0.0458763	0.0693351
10470.4	70517	2	12	0	643.712	1	0.174449	6	A6	0.0488042	0.0614792
10840.1	78447.5	2	12	0	690.195	1	0.16577	8	A6	0.0542928	0.0636708
10196.9	77134.5	2	12	0	604.08	1	0.159459	10	A6	0.0533841	0.0592415
10151.9	78487	2	12	0	637.711	1	0.158214	12	A6	0.0543202	0.0628166
10000.8	78476.5	2	12	0	546.203	1	0.145455	14	A6	0.0543129	0.054616
10075.6	82987	2	12	0	563.803	1	0.160459	16	A6	0.0574346	0.0559575
10287.5	83514	2	12	0	547.729	1	0.160313	18	A6	0.0577993	0.053242
9913.09	81262.5	2	12	0	545.723	1	0.167127	20	A6	0.0562411	0.0550508
9708.48	80425.5	2	12	0	490.965	1	0.138158	22	A6	0.0556618	0.0505707
9144.73	76919.5	2	12	0	400.856	1	0.137859	24	A6	0.0532353	0.0438347
8464.26	71143	2	12	0	317.724	1	0.144477	26	A6	0.0492375	0.0375371
8094.39	70426.5	2	12	0	331.384	1	0.169175	28	A6	0.0487416	0.0409399
7024.84	57714.5	2	12	0	256.732	1	0.152486	30	A6	0.0399437	0.0365463
5999.32	51186	2	12	0	252.835	1	0.146903	32	A6	0.0354254	0.042144
5977.11	43769	2	12	0	207.914	1	0.155532	34	A6	0.0302921	0.034785
5289.64	39942	2	12	0	202.519	1	0.149881	36	A6	0.0276435	0.0382859
5350.59	34978.5	2	12	0	170.474	1	0.166669	38	A6	0.0242083	0.0318608
4890.71	31122	2	12	0	163.584	1	0.183301	40	A6	0.0215393	0.0334479
4254.64	28701	2	12	0	132.442	1	0.172577	42	A6	0.0198637	0.0311287
3703.01	25733.5	2	12	0	108.541	1	0.164289	44	A6	0.0178099	0.0293114
3285.02	22626.5	2	12	0	104.528	1	0.150942	46	A6	0.0156596	0.0318195
3626.29	25450	2	12	0	92.4146	1	0.119563	48	A6	0.0176137	0.0254846
3329.89	20903.5	2	12	0	96.8901	1	0.180818	50	A6	0.0144671	0.029097
3781.2	27717	2	12	0	114.53	1	0.213813	52	A6	0.0191827	0.0302893
4218.3	30413	2	12	0	122.228	1	0.200463	54	A6	0.0210486	0.0289757
3457.78	21439	2	12	0	78.0597	1	0.205516	56	A6	0.0148377	0.0225751
3347.01	23760	2	12	0	85.4547	1	0.16181	58	A6	0.0164441	0.0255317
2933.6	21986	2	12	0	68.8552	1	0.271696	60	A6	0.0152163	0.0234712
2896.79	19753	2	12	0	73.5965	1	0.218469	62	A6	0.0136709	0.0254062
3093.18	20845.5	2	12	0	55.5796	1	0.1738	64	A6	0.014427	0.0179684
3780.74	23372	2	12	0	76.0087	1	0.137153	66	A6	0.0161756	0.0201042
3097.04	17963	2	12	0	78.9787	1	0.228256	68	A6	0.012432	0.0255013
3737.08	21556	2	14	0	171.767	1	0.179496	0	A7	0.0149187	0.0459629
5170.57	30784.5	2	14	0	316.815	1	0.187406	2	A7	0.0213057	0.0612728
5221.51	34921.5	2	14	0	354.82	1	0.153009	4	A7	0.0241689	0.0679535
6133.49	40615.5	2	14	0	431.13	1	0.1551	6	A7	0.0281096	0.0702911
6832.76	46019	2	14	0	494.169	1	0.14783	8	A7	0.0318494	0.0723235
7161.8	50696	2	14	0	536.054	1	0.126823	10	A7	0.0350863	0.074849
7970.02	55934	2	14	0	566.604	1	0.115478	12	A7	0.0387114	0.0710919
8550.8	59332	2	14	0	627.603	1	0.118474	14	A7	0.0410632	0.0733969
9217.37	63127.5	2	14	0	627.648	1	0.122345	16	A7	0.04369	0.068094
8713.54	63082.5	2	14	0	657.525	1	0.122625	18	A7	0.0436589	0.0754602
10070.4	70166	2	14	0	707.497	1	0.142349	20	A7	0.0485613	0.0702554
10333.8	70074	2	14	0	758.712	1	0.130889	22	A7	0.0484976	0.0734204
10441	74011.5	2	14	0	726.762	1	0.135466	24	A7	0.0512227	0.0696066
10659.2	73652.5	2	14	0	801.95	1	0.133395	26	A7	0.0509743	0.0752357
10708.3	73657.5	2	14	0	788.454	1	0.138964	28	A7	0.0509777	0.0736302
10584.2	71152.5	2	14	0	765.545	1	0.125954	30	A7	0.049244	0.0723291
11192.5	74119.5	2	14	0	798.169	1	0.145915	32	A7	0.0512975	0.0713129
11487.5	76392	2	14	0	884.528	1	0.135483	34	A7	0.0528702	0.0769995
12263.4	79399.5	2	14	0	939.002	1	0.133564	36	A7	0.0549517	0.0765694
11956.9	82177.5	2	14	0	867.586	1	0.127837	38	A7	0.0568743	0.0725592
11793.9	80100.5	2	14	0	904.885	1	0.1327	40	A7	0.0554369	0.0767248
12439	80390.5	2	14	0	884.773	1	0.136263	42	A7	0.0556376	0.0711287
12939.7	81999	2	14	0	944.807	1	0.141614	44	A7	0.0567508	0.0730161
12715.5	80414.5	2	14	0	851.563	1	0.134483	46	A7	0.0556542	0.0669705
13507.6	82341	2	14	0	970.147	1	0.131935	48	A7	0.0569875	0.0718225
13698.9	83124	2	14	0	945.957	1	0.129576	50	A7	0.0575294	0.0690533
13956	80591.5	2	14	0	1030.09	1	0.139892	52	A7	0.0557767	0.07381
13426.1	82423	2	14	0	942.488	1	0.143848	54	A7	0.0570442	0.0701984
13485.3	79410	2	14	0	961.97	1	0.137038	56	A7	0.054959	0.0713349
13770.7	78160.5	2	14	0	1066.49	1	0.143858	58	A7	0.0540942	0.0774461
13859.7	83092.5	2	14	0	1035.87	1	0.128567	60	A7	0.0575076	0.07474
14306.5	83298.5	2	14	0	1055.63	1	0.136968	62	A7	0.0576502	0.0737869
14477.2	86432.5	2	14	0	1039.36	1	0.121965	64	A7	0.0598192	0.0717929
14730.9	85707.5	2	14	0	1137.16	1	0.139245	66	A7	0.0593174	0.0771955
7085.17	41035.5	2	16	0	394.675	1	0.14565	0	A8	0.0284003	0.0557044
7224.48	43876.5	2	16	0	422.029	1	0.144514	2	A8	0.0303665	0.0584166
7384.55	45358.5	2	16	0	489.947	1	0.150264	4	A8	0.0313922	0.0663476
7075.69	45115.5	2	16	0	390.652	1	0.149678	6	A8	0.031224	0.0552104
7122.01	43965.5	2	16	0	470.431	1	0.153571	8	A8	0.0304281	0.0660531
7711.89	47337	2	16	0	445.466	1	0.13006	10	A8	0.0327615	0.0577635
7509.8	48023	2	16	0	443.449	1	0.130349	12	A8	0.0332363	0.0590494
7493.36	52113	2	16	0	466.092	1	0.149759	14	A8	0.036067	0.0622007
7432.88	52105	2	16	0	447.002	1	0.136884	16	A8	0.0360614	0.0601384
7565.17	53675.5	2	16	0	453.184	1	0.124571	18	A8	0.0371483	0.059904
7191.95	49982.5	2	16	0	428.53	1	0.118451	20	A8	0.0345925	0.0595846
7509.83	54672.5	2	16	0	416.064	1	0.11148	22	A8	0.0378384	0.0554027
7455.09	54762	2	16	0	423.091	1	0.0916664	24	A8	0.0379003	0.0567519
7560.91	57495	2	16	0	450.204	1	0.111306	26	A8	0.0397918	0.0595436
7900.21	60436.5	2	16	0	429.335	1	0.117632	28	A8	0.0418276	0.0543448
7815.46	59814	2	16	0	416.572	1	0.121255	30	A8	0.0413968	0.0533009
8221.29	60920	2	16	0	459.098	1	0.115323	32	A8	0.0421622	0.0558425
7934.59	60849	2	16	0	457.692	1	0.101879	34	A8	0.0421131	0.0576831
7986.64	60429	2	16	0	381.645	1	0.0846741	36	A8	0.0418224	0.0477855
8722.25	62151.5	2	16	0	459.994	1	0.0944612	38	A8	0.0430145	0.052738
8620.24	65627.5	2	16	0	460.024	1	0.0835487	40	A8	0.0454202	0.0533656
8678.75	66101.5	2	16	0	476.201	1	0.0833888	42	A8	0.0457483	0.0548698
9091.78	69671.5	2	16	0	457.518	1	0.0867917	44	A8	0.048219	0.0503221
9438.62	70608.5	2	16	0	493.374	1	0.0698697	46	A8	0.0488675	0.0522718
9135.57	70277	2	16	0	470.694	1	0.0576521	48	A8	0.0486381	0.0515233
9304.06	68113	2	16	0	523.108	1	0.0612742	50	A8	0.0471404	0.0562236
9917.19	70899.5	2	16	0	514.154	1	0.0663616	52	A8	0.0490689	0.0518448
10390.5	75440.5	2	16	0	552.425	1	0.0543841	54	A8	0.0522117	0.0531664
10864.8	82008	2	16	0	598.153	1	0.0519448	56	A8	0.056757	0.0550541
10956.8	86168	2	16	0	574.513	1	0.0572821	58	A8	0.0596361	0.0524342
10441.8	84293.5	2	16	0	530.809	1	0.0430449	60	A8	0.0583388	0.0508351
11656	88808.5	2	16	0	574.112	1	0.0386192	62	A8	0.0614636	0.0492547
12076.8	88391.5	2	16	0	692.372	1	0.0477017	64	A8	0.061175	0.0573306
12278.9	89216.5	2	16	0	646.341	1	0.041456	66	A8	0.061746	0.0526383
12733.3	87077	2	16	0	645.77	1	0.0384841	68	A8	0.0602652	0.0507151
0	0	2	18	0		1		0	A9	0
0	0	2	18	0		1		2	A9	0
0	0	2	18	0		1		4	A9	0
0	0	2	18	0		1		6	A9	0
0	0	2	18	0		1		8	A9	0
0	0	2	18	0		1		10	A9	0
0	0	2	18	0		1		12	A9	0
0	0	2	18	0		1		14	A9	0
0	0	2	18	0		1		16	A9	0
0	0	2	18	0		1		18	A9	0
0	0	2	18	0		1		20	A9	0
0	0	2	18	0		1		22	A9	0
0	0	2	18	0		1		24	A9	0
0	0	2	18	0		1		26	A9	0
0	0	2	18	0		1		28	A9	0
0	0	2	18	0		1		30	A9	0
0	0	2	18	0		1		32	A9	0
0	0	2	18	0		1		34	A9	0
0	0	2	18	0		1		36	A9	0
0	0	2	18	0		1		38	A9	0
0	0	2	18	0		1		40	A9	0
0	0	2	18	0		1		42	A9	0
0	0	2	18	0		1		44	A9	0
0	0	2	18	0		1		46	A9	0
0	0	2	18	0		1		48	A9	0
0	0	2	18	0		1		50	A9	0
0	0	2	18	0		1		52	A9	0
0	0	2	18	0		1		54	A9	0
0	0	2	18	0		1		56	A9	0
0	0	2	18	0		1		58	A9	0
0	0	2	18	0		1		60	A9	0
0	0	2	18	0		1		62	A9	0
0	0	2	18	0		1		64	A9	0
0	0	2	18	0		1		66	A9	0
0	0	2	18	0		1		68	A9	0
1717.86	8505.5	2	3	0	69.7442	1	0.169889	0	B1	0.00588658	0.0405995
104.569	304	2	3	0	6.46358	1	0.0931531	2	B1	0.000210396	0.0618119
0	0	2	3	0		1		4	B1	0
0	0	2	3	0		1		6	B1	0
0	0	2	3	0		1		8	B1	0
0	0	2	3	0		1		10	B1	0
0	0	2	3	0		1		12	B1	0
0	0	2	3	0		1		14	B1	0
0	0	2	3	0		1		16	B1	0
0	0	2	3	0		1		18	B1	0
0	0	2	3	0		1		20	B1	0
0	0	2	3	0		1		22	B1	0
0	0	2	3	0		1		24	B1	0
17.6569	18	2	3	0		1		26	B1	1.24576e-05
39.5563	30.5	2	3	0		1		28	B1	2.11088e-05
4	0	2	3	0		1		30	B1	0
0	0	2	3	0		1		32	B1	0
50.0416	116.5	2	3	0		1		34	B1	8.06286e-05
0	0	2	3	0		1		36	B1	0
23.8995	29.5	2	3	0		1		38	B1	2.04167e-05
107.497	147.5	2	3	0		1		40	B1	0.000102083
0	0	2	3	0		1		42	B1	0
0	0	2	3	0		1		44	B1	0
0	0	2	3	0		1		46	B1	0
120.569	287	2	3	0		1		48	B1	0.00019863
0	0	2	3	0		1		50	B1	0
78.4264	115	2	3	0		1		52	B1	7.95905e-05
64.6274	54	2	3	0		1		54	B1	3.73729e-05
0	0	2	3	0		1		56	B1	0
32.3848	30.5	2	3	0		1		58	B1	2.11088e-05
39.799	21	2	3	0		1		60	B1	1.45339e-05
103.74	193	2	3	0		1		62	B1	0.000133574
18.1421	7	2	3	0		1		64	B1	4.84464e-06
0	0	2	3	0		1		66	B1	0
0	0	2	3	0		1		68	B1	0
1173.16	4577.5	2	21	0	70.2544	1	0.135741	0	B10	0.00316805	0.0598848
682.926	1815	2	21	0	40.169	1	0.0985916	2	B10	0.00125615	0.0588189
682.399	1894.5	2	21	0	38.3152	1	0.0900493	4	B10	0.00131117	0.0561478
668.985	1840	2	21	0	44.1158	1	0.0855823	6	B10	0.00127345	0.0659443
539.002	1148.5	2	21	0	30.9463	1	0.107678	8	B10	0.000794867	0.057414
508.032	1101.5	2	21	0	33.4025	1	0.130436	10	B10	0.000762339	0.0657488
682.34	1879.5	2	21	0	18.5572	1	0.14241	12	B10	0.00130079	0.0271964
790.039	2457	2	21	0	28.8706	1	0.174252	14	B10	0.00170047	0.0365433
984.583	2063	2	21	0	39.1988	1	0.0999443	16	B10	0.00142778	0.0398126
745.571	1702.5	2	21	0	40.0709	1	0.103165	18	B10	0.00117829	0.0537453
752.482	2061.5	2	21	0	34.0866	1	0.134093	20	B10	0.00142675	0.0452989
590.115	1420.5	2	21	0	22.9808	1	0.108916	22	B10	0.000983116	0.0389429
617.914	1557.5	2	21	0	20.7101	1	0.0840156	24	B10	0.00107793	0.0335161
570.073	1848	2	21	0	20.7265	1	0.0786171	26	B10	0.00127898	0.0363576
930.382	1918	2	21	0	40.1015	1	0.106265	28	B10	0.00132743	0.0431023
757.931	1317	2	21	0	27.7105	1	0.0597479	30	B10	0.000911484	0.0365608
570.316	1628	2	21	0	26.6918	1	0.181399	32	B10	0.00112672	0.0468018
677.671	1674	2	21	0	31.337	1	0.201258	34	B10	0.00115856	0.0462421
539.831	1625.5	2	21	0	18.5071	1	0.0974974	36	B10	0.00112499	0.0342831
638.257	1646.5	2	21	0	36.2806	1	0.0992749	38	B10	0.00113953	0.0568433
677.671	1875	2	21	0	20.011	1	0.095531	40	B10	0.00129767	0.0295291
633.387	1636	2	21	0	29.0558	1	0.147969	42	B10	0.00113226	0.0458736
660.943	1414.5	2	21	0	41.1956	1	0.108841	44	B10	0.000978963	0.0623286
615.227	1568.5	2	21	0	46.7464	1	0.120299	46	B10	0.00108555	0.0759824
646.257	1519.5	2	21	0	34.8004	1	0.154495	48	B10	0.00105163	0.0538492
642.014	1849.5	2	21	0	36.5753	1	0.125924	50	B10	0.00128002	0.0569695
698.257	1891.5	2	21	0	30.685	1	0.122723	52	B10	0.00130909	0.0439451
824.08	2097.5	2	21	0	31.5944	1	0.162216	54	B10	0.00145166	0.0383389
830.867	2695	2	21	0	28.6103	1	0.112048	56	B10	0.00186519	0.0344342
681.487	1513.5	2	21	0	36.8684	1	0.0877646	58	B10	0.00104748	0.0540999
767.068	2241	2	21	0	31.2417	1	0.0765317	60	B10	0.00155098	0.0407287
998.423	2257.5	2	21	0	30.5256	1	0.0500098	62	B10	0.0015624	0.0305738
685.955	1825	2	21	0	36.8581	1	0.138492	64	B10	0.00126307	0.0537325
685.754	2139	2	21	0	23.4914	1	0.103608	66	B10	0.00148038	0.0342563
646.6	1620.5	2	21	0	28.1425	1	0.143458	68	B10	0.00112153	0.0435239
325.279	962	2	23	0	7.40206	1	0.134987	0	B11	0.000665792	0.022756
217.338	599	2	23	0	10.3001	1	0.0915788	2	B11	0.000414563	0.0473919
114.569	481	2	23	0	5.12762	1	0.328676	4	B11	0.000332896	0.044756
179.924	636.5	2	23	0	9.76222	1	0.131742	6	B11	0.000440516	0.0542575
197.924	544.5	2	23	0	7.09806	1	0.227302	8	B11	0.000376844	0.0358626
44.8701	51.5	2	23	0	2.34989	1	0.0679042	10	B11	3.56427e-05	0.0523711
71.2132	127.5	2	23	0	3.26679	1	0.395211	12	B11	8.82416e-05	0.0458734
141.882	298	2	23	0	9.87711	1	0.121419	14	B11	0.000206243	0.0696148
64.8701	85.5	2	23	0	9.93407	1	0.128417	16	B11	5.91738e-05	0.153138
98.1838	139.5	2	23	0	10.2782	1	0.260695	18	B11	9.65467e-05	0.104683
168.368	327	2	23	0	7.66422	1	0.116434	20	B11	0.000226314	0.0455208
29.5563	27.5	2	23	0	4.56532	1	0.197039	22	B11	1.90325e-05	0.154461
79.9411	75	2	23	0	10.2191	1	0.125254	24	B11	5.19069e-05	0.127833
42.1421	39	2	23	0	4.54546	1	0.163895	26	B11	2.69916e-05	0.10786
17.8995	21.5	2	23	0	4.84499	1	0.0826098	28	B11	1.488e-05	0.270677
174.728	4.5	2	23	0	20.3789	1	0.142487	30	B11	3.11441e-06	0.116632
95.3137	83	2	23	0	3.48719	1	0.0840083	32	B11	5.74436e-05	0.0365865
3.41421	0.5	2	23	0		1		34	B11	3.46046e-07
0	0	2	23	0		1		36	B11	0
88.1838	161.5	2	23	0	9.58527	1	0.294682	38	B11	0.000111773	0.108697
17.6569	15	2	23	0	2.65982	1	0.499962	40	B11	1.03814e-05	0.15064
73.9411	77	2	23	0	6.13478	1	0.0954397	42	B11	5.3291e-05	0.0829684
10.2426	4.5	2	23	0		1		44	B11	3.11441e-06
19.6569	12	2	23	0	4.27238	1	0.0880376	46	B11	8.3051e-06	0.217348
80.1838	88.5	2	23	0	10.1337	1	0.217228	48	B11	6.12501e-05	0.126381
156	0	2	23	0		1		50	B11	0
44.0416	48.5	2	23	0	5.14104	1	0.218177	52	B11	3.35664e-05	0.116731
10.2426	6.5	2	23	0		1		54	B11	4.49859e-06
68.1421	25	2	23	0	4.88053	1	0.0401299	56	B11	1.73023e-05	0.0716228
41.5563	41.5	2	23	0	4.63655	1	0.224297	58	B11	2.87218e-05	0.111573
40.9706	56	2	23	0	10.9089	1	0.213418	60	B11	3.87571e-05	0.266263
43.5563	60.5	2	23	0	5.12333	1	0.203462	62	B11	4.18715e-05	0.117625
38.1421	64	2	23	0	5.24264	1	0.249757	64	B11	4.42938e-05	0.13745
33.5563	70.5	2	23	0	2.46538	1	0.15399	66	B11	4.87924e-05	0.0734698
44.0416	68.5	2	23	0	9.18558	1	0.138136	68	B11	4.74083e-05	0.208566
6691.91	39644.5	2	25	0	387.069	1	0.192818	0	B12	0.0274376	0.0578413
7496.1	49030	2	25	0	523.719	1	0.170708	2	B12	0.0339332	0.0698655
7514.24	53201	2	25	0	471.7	1	0.165077	4	B12	0.03682	0.0627742
7789.95	55018	2	25	0	527.579	1	0.174306	6	B12	0.0380775	0.0677256
7668.8	57676.5	2	25	0	511.781	1	0.164109	8	B12	0.0399174	0.0667355
8143.37	60220	2	25	0	568.202	1	0.18067	10	B12	0.0416777	0.0697748
7827.75	58146	2	25	0	584.518	1	0.176621	12	B12	0.0402423	0.0746726
8095.13	59754.5	2	25	0	604.279	1	0.176702	14	B12	0.0413556	0.0746472
8204.02	62705	2	25	0	626.552	1	0.168128	16	B12	0.0433976	0.0763713
8655.71	64205.5	2	25	0	616.966	1	0.16408	18	B12	0.0444361	0.0712785
8746.74	63567	2	25	0	626.465	1	0.178719	20	B12	0.0439942	0.0716226
9170.45	66088	2	25	0	659.927	1	0.174237	22	B12	0.0457389	0.0719623
9060.12	64304.5	2	25	0	639.675	1	0.177913	24	B12	0.0445046	0.0706034
9740.44	67283	2	25	0	636.696	1	0.166561	26	B12	0.046566	0.0653662
9102.3	63916	2	25	0	647.755	1	0.188386	28	B12	0.0442357	0.0711639
9713.9	64093	2	25	0	668.937	1	0.160409	30	B12	0.0443582	0.0688639
9470.66	63487	2	25	0	651.113	1	0.175139	32	B12	0.0439388	0.0687506
9529.71	65723	2	25	0	652.284	1	0.193055	34	B12	0.0454863	0.0684474
9173.96	64046	2	25	0	590.873	1	0.169491	36	B12	0.0443257	0.0644076
9437.18	64608	2	25	0	647.044	1	0.19179	38	B12	0.0447146	0.0685633
9685.16	62548	2	25	0	649.042	1	0.189617	40	B12	0.0432889	0.0670141
9819.33	64262.5	2	25	0	670.689	1	0.189882	42	B12	0.0444755	0.0683029
9685.25	63496	2	25	0	661.947	1	0.191645	44	B12	0.043945	0.0683459
9876.34	63235.5	2	25	0	638.898	1	0.198773	46	B12	0.0437647	0.0646897
10388.8	66290	2	25	0	652.485	1	0.190596	48	B12	0.0458787	0.0628063
10696.3	67917	2	25	0	684.132	1	0.191631	50	B12	0.0470048	0.0639599
10673.1	66626.5	2	25	0	634.581	1	0.199358	52	B12	0.0461116	0.059456
11010.4	64469	2	25	0	735.745	1	0.180231	54	B12	0.0446184	0.066823
10249.9	62976	2	25	0	750.283	1	0.191614	56	B12	0.0435851	0.0731989
10502.5	60149.5	2	25	0	709.684	1	0.196754	58	B12	0.0416289	0.067573
9869.47	57181	2	25	0	593.078	1	0.204463	60	B12	0.0395745	0.0600922
9888.83	56465.5	2	25	0	631.643	1	0.195738	62	B12	0.0390793	0.0638744
9869	56066	2	25	0	680.573	1	0.208032	64	B12	0.0388028	0.0689608
9937.25	55427	2	25	0	584.078	1	0.193331	66	B12	0.0383605	0.0587766
9721.49	54545.5	2	25	0	592.396	1	0.201198	68	B12	0.0377505	0.0609367
3024.48	15331.5	2	5	0	175.05	1	0.165615	0	B2	0.0106108	0.0578777
3200.48	17370.5	2	5	0	192.337	1	0.14801	2	B2	0.012022	0.0600963
2706.27	15566.5	2	5	0	149.606	1	0.13391	4	B2	0.0107734	0.0552812
2137.36	12015.5	2	5	0	112.268	1	0.141914	6	B2	0.00831582	0.0525262
1992.05	11291.5	2	5	0	95.2923	1	0.149516	8	B2	0.00781475	0.0478363
1883.48	10282.5	2	5	0	106.213	1	0.168021	10	B2	0.00711643	0.0563918
1979.31	8804	2	5	0	62.0972	1	0.157741	12	B2	0.00609317	0.0313731
1558.02	8636.5	2	5	0	54.4125	1	0.0864035	14	B2	0.00597725	0.0349242
1298.7	7344.5	2	5	0	21.8891	1	0.054408	16	B2	0.00508306	0.0168547
1118.31	5431	2	5	0	29.7969	1	0.053084	18	B2	0.00375875	0.0266445
952.105	5563	2	5	0	13.6834	1	0.0250641	20	B2	0.0038501	0.0143717
837.536	2642.5	2	5	0	5.44927	1	0.0110231	22	B2	0.00182885	0.00650631
906.063	4026	2	5	0	10.4362	1	0.0200014	24	B2	0.00278636	0.0115181
640.583	2776	2	5	0	12.9033	1	0.0261839	26	B2	0.00192125	0.0201431
573.47	2154	2	5	0	3.21944	1	0.0197573	28	B2	0.00149076	0.00561396
507.671	1249	2	5	0	6.81297	1	0.0151322	30	B2	0.000864422	0.01342
469.831	2317.5	2	5	0	5.06592	1	0.0222525	32	B2	0.00160392	0.0107824
548.316	1932.5	2	5	0	6.47619	1	0.00723255	34	B2	0.00133747	0.0118111
472.659	1624.5	2	5	0	2.82698	1	0.00510933	36	B2	0.0011243	0.00598101
458.96	1122	2	5	0	2.46538	1	0.153202	38	B2	0.000776526	0.00537166
516.701	961	2	5	0	2.25502	1	0.0326026	40	B2	0.0006651	0.00436426
734.524	2256	2	5	0	6.66206	1	0.0444551	42	B2	0.00156136	0.0090699
624.583	2053.5	2	5	0	6.22779	1	0.0492757	44	B2	0.00142121	0.00997112
531.428	1871.5	2	5	0	9.03395	1	0.0189001	46	B2	0.00129525	0.0169994
648.825	1591.5	2	5	0	11.468	1	0.205939	48	B2	0.00110146	0.017675
740.423	2423.5	2	5	0	10.5821	1	0.0242489	50	B2	0.00167728	0.0142919
530.843	2065	2	5	0	4.63407	1	0.00672439	52	B2	0.00142917	0.00872965
749.938	2973.5	2	5	0	15.034	1	0.0813675	54	B2	0.00205793	0.020047
609.428	3200.5	2	5	0	7.6057	1	0.276396	56	B2	0.00221504	0.0124801
637.269	3294	2	5	0	5.34271	1	0.128442	58	B2	0.00227975	0.00838376
657.654	2599.5	2	5	0	4.33827	1	0.156884	60	B2	0.00179909	0.00659658
520.943	2118.5	2	5	0		1		62	B2	0.0014662
415.848	1333	2	5	0	6.98885	1	0.103084	64	B2	0.000922558	0.0168063
399.789	965	2	5	0	2.44802	1	0.134038	66	B2	0.000667868	0.00612327
588.299	2901	2	5	0		1		68	B2	0.00200776
4417.75	22514.5	2	9	0	206.099	1	0.155038	0	B4	0.0155821	0.0466526
5746.6	30788	2	9	0	382.922	1	0.150094	2	B4	0.0213081	0.0666345
6034.29	32536.5	2	9	0	351.645	1	0.148427	4	B4	0.0225182	0.0582744
5380.09	29868.5	2	9	0	296.946	1	0.148915	6	B4	0.0206717	0.0551935
4342.98	24165.5	2	9	0	251.923	1	0.127543	8	B4	0.0167247	0.0580069
3225.15	17270	2	9	0	147.019	1	0.107609	10	B4	0.0119524	0.0455852
2653.34	12380.5	2	9	0	116.542	1	0.101319	12	B4	0.00856844	0.0439229
2267.25	10935.5	2	9	0	113.125	1	0.160878	14	B4	0.00756836	0.0498954
1952.51	9530.5	2	9	0	109.063	1	0.144712	16	B4	0.00659598	0.055858
1779.94	8678.5	2	9	0	85.1037	1	0.175721	18	B4	0.00600631	0.0478126
1681.57	8337.5	2	9	0	86.5418	1	0.135336	20	B4	0.00577031	0.0514648
1758.49	8464.5	2	9	0	67.2739	1	0.157412	22	B4	0.00585821	0.0382567
1590.66	6643.5	2	9	0	50.2085	1	0.134429	24	B4	0.00459791	0.0315645
1301.63	5080.5	2	9	0	31.5238	1	0.16525	26	B4	0.00351617	0.0242188
996.164	3557.5	2	9	0	31.9742	1	0.196986	28	B4	0.00246211	0.0320974
1155.64	4523	2	9	0	30.5598	1	0.152718	30	B4	0.00313033	0.0264439
1176.13	5218	2	9	0	38.8315	1	0.209336	32	B4	0.00361133	0.0330164
1132.86	4214	2	9	0	43.5836	1	0.189089	34	B4	0.00291647	0.0384723
978.448	3441.5	2	9	0	33.9172	1	0.142722	36	B4	0.00238183	0.0346643
975.134	3601.5	2	9	0	23.4469	1	0.191271	38	B4	0.00249257	0.0240448
733.169	2734.5	2	9	0	12.3565	1	0.262183	40	B4	0.00189252	0.0168535
936.649	3964	2	9	0	19.9226	1	0.245856	42	B4	0.00274345	0.0212701
665.612	2673	2	9	0	9.33375	1	0.0815207	44	B4	0.00184996	0.0140228
682.926	2300	2	9	0	17.2289	1	0.141101	46	B4	0.00159181	0.025228
747.838	2242	2	9	0	15.3722	1	0.202361	48	B4	0.00155167	0.0205555
424.132	1436	2	9	0	5.51148	1	0.23748	50	B4	0.000993843	0.0129947
498.902	1404	2	9	0	5.33021	1	0.207574	52	B4	0.000971696	0.0106839
478.86	1730.5	2	9	0	16.0256	1	0.252618	54	B4	0.00119766	0.0334661
643.227	1882.5	2	9	0	7.99187	1	0.0426259	56	B4	0.00130286	0.0124246
533.872	1713	2	9	0	13.5256	1	0.245901	58	B4	0.00118555	0.025335
455.789	1449	2	9	0	7.41632	1	0.176837	60	B4	0.00100284	0.0162714
682.198	1645.5	2	9	0	10.8169	1	0.28072	62	B4	0.00113884	0.0158559
275.179	926.5	2	9	0	2.34989	1	0.0677864	64	B4	0.000641223	0.00853951
420.718	1288.5	2	9	0	9.62201	1	0.195376	66	B4	0.00089176	0.0228705
630.198	1845.5	2	9	0	8.34818	1	0.0861227	68	B4	0.00127725	0.0132469
6431.17	33220.5	2	11	0	363.901	1	0.18289	0	B5	0.0229916	0.056584
11127.9	68786	2	11	0	833.085	1	0.186777	2	B5	0.0476062	0.0748644
11330.2	69751.5	2	11	0	872.701	1	0.177074	4	B5	0.0482744	0.0770245
10855.8	69057.5	2	11	0	703.805	1	0.190048	6	B5	0.0477941	0.0648324
9794.3	63889.5	2	11	0	610.184	1	0.181016	8	B5	0.0442174	0.0622999
8744.01	55245	2	11	0	526.417	1	0.173393	10	B5	0.0382346	0.0602031
7828.58	47969	2	11	0	394.534	1	0.168355	12	B5	0.0331989	0.0503966
6709.54	39802.5	2	11	0	304.988	1	0.180515	14	B5	0.027547	0.0454559
5447.71	33700	2	11	0	231.836	1	0.195485	16	B5	0.0233235	0.0425566
4670.57	27295.5	2	11	0	208.688	1	0.212793	18	B5	0.018891	0.0446815
4013.23	22525.5	2	11	0	166.713	1	0.19839	20	B5	0.0155897	0.041541
2235.73	10299.5	2	11	0	101.264	1	0.191095	22	B5	0.00712819	0.0452934
1373.99	5537	2	11	0	69.0362	1	0.189541	24	B5	0.00383211	0.0502449
698.583	2582	2	11	0	18.1327	1	0.109531	26	B5	0.00178698	0.0259564
1144.96	4854.5	2	11	0	34.9906	1	0.210141	28	B5	0.00335976	0.0305606
421.061	1082.5	2	11	0	21.4169	1	0.289624	30	B5	0.000749189	0.0508641
396.191	1352	2	11	0	15.3432	1	0.367929	32	B5	0.000935707	0.0387268
975.176	3312	2	11	0	17.3529	1	0.195744	34	B5	0.00229221	0.0177946
728.583	3849	2	11	0	11.959	1	0.144479	36	B5	0.00266386	0.0164141
743.311	2417.5	2	11	0	18.3379	1	0.234313	38	B5	0.00167313	0.0246706
217.823	482	2	11	0	4.64885	1	0.0668014	40	B5	0.000333588	0.0213423
147.882	305	2	11	0	2.48213	1	0.170065	42	B5	0.000211088	0.0167845
194.61	375.5	2	11	0	5.03641	1	0.141528	44	B5	0.00025988	0.0258795
200.267	524.5	2	11	0	7.32159	1	0.0985036	46	B5	0.000363002	0.0365591
300.693	1125.5	2	11	0	9.66312	1	0.182782	48	B5	0.000778949	0.0321361
639.571	3691	2	11	0	9.71063	1	0.116092	50	B5	0.00255451	0.0151831
273.865	2018.5	2	11	0	5.37725	1	0.3983	52	B5	0.00139699	0.0196347
277.765	1186	2	11	0	6.98689	1	0.271028	54	B5	0.00082082	0.025154
715.026	4070.5	2	11	0	2.56995	1	0.289327	56	B5	0.00281716	0.0035942
501.63	3293.5	2	11	0	17.4796	1	0.229535	58	B5	0.0022794	0.0348457
655.796	3699.5	2	11	0	10.6496	1	0.194229	60	B5	0.00256039	0.0162393
394.09	1493.5	2	11	0	7.55847	1	0.193229	62	B5	0.00103364	0.0191795
587.914	3688.5	2	11	0	18.0634	1	0.240822	64	B5	0.00255278	0.0307245
372.392	1913	2	11	0	2.46538	1	0.153202	66	B5	0.00132397	0.00662039
383.262	1071.5	2	11	0	6.96336	1	0.499514	68	B5	0.000741576	0.0181687
5048.32	32362	2	13	0	262.504	1	0.132004	0	B6	0.0223975	0.0519983
6056.59	40554	2	13	0	288.684	1	0.103935	2	B6	0.0280671	0.0476644
5521.45	39961	2	13	0	284.713	1	0.14612	4	B6	0.0276567	0.0515649
5861.21	40513.5	2	13	0	267.712	1	0.161873	6	B6	0.028039	0.0456751
5795.11	41092	2	13	0	291.569	1	0.148081	8	B6	0.0284394	0.0503129
5792.44	45651.5	2	13	0	319.061	1	0.157161	10	B6	0.031595	0.0550822
5809.07	46855.5	2	13	0	274.907	1	0.159101	12	B6	0.0324283	0.0473237
5957.36	48865	2	13	0	281.77	1	0.099584	14	B6	0.033819	0.0472978
5765.47	45726	2	13	0	245.128	1	0.139462	16	B6	0.0316466	0.0425165
5998.9	49741.5	2	13	0	264.815	1	0.133202	18	B6	0.0344257	0.044144
5509.87	47394.5	2	13	0	224.511	1	0.119164	20	B6	0.0328013	0.0407471
5356.96	47466.5	2	13	0	246.083	1	0.115049	22	B6	0.0328512	0.0459372
5290.35	45869	2	13	0	262.832	1	0.106337	24	B6	0.0317455	0.0496814
5884.87	48649.5	2	13	0	270.78	1	0.12884	26	B6	0.0336699	0.0460129
5294.88	42181.5	2	13	0	245.337	1	0.156765	28	B6	0.0291935	0.0463348
5098.15	41810.5	2	13	0	196.662	1	0.149169	30	B6	0.0289367	0.0385753
4487.95	37502	2	13	0	139.969	1	0.123811	32	B6	0.0259548	0.0311878
4720.26	36445	2	13	0	196.967	1	0.139583	34	B6	0.0252233	0.041728
3738.94	31759	2	13	0	126.772	1	0.112839	36	B6	0.0219801	0.033906
2944.01	25344	2	13	0	121.824	1	0.13819	38	B6	0.0175404	0.0413802
3147.27	21677.5	2	13	0	83.1808	1	0.117108	40	B6	0.0150028	0.0264295
3629.14	24289.5	2	13	0	105.752	1	0.206929	42	B6	0.0168106	0.0291398
3074.92	15401.5	2	13	0	120.489	1	0.122282	44	B6	0.0106592	0.0391843
3812.52	24585.5	2	13	0	101.411	1	0.130495	46	B6	0.0170154	0.0265993
2988.94	18133.5	2	13	0	99.5827	1	0.22713	48	B6	0.01255	0.033317
2633.22	16676	2	13	0	67.2074	1	0.18233	50	B6	0.0115413	0.0255229
2566.32	16301.5	2	13	0	83.1231	1	0.148118	52	B6	0.0112821	0.03239
1930.45	10048.5	2	13	0	50.517	1	0.187211	54	B6	0.00695448	0.0261685
2245.59	13842.5	2	13	0	55.9635	1	0.174474	56	B6	0.00958027	0.0249215
2692.37	17778	2	13	0	50.8126	1	0.135025	58	B6	0.012304	0.0188729
1824.63	8096	2	13	0	45.0315	1	0.199803	60	B6	0.00560317	0.0246798
1707.76	9679	2	13	0	74.6052	1	0.234562	62	B6	0.00669875	0.043686
1687.17	10413.5	2	13	0	36.1563	1	0.0999112	64	B6	0.00720709	0.0214301
1745.26	9208.5	2	13	0	35.0222	1	0.112669	66	B6	0.00637312	0.0200671
2022.39	12558.5	2	13	0	70.6532	1	0.213297	68	B6	0.00869163	0.0349354
4128.63	20499.5	2	15	0	201.075	1	0.163676	0	B7	0.0141875	0.0487026
4796.57	24600.5	2	15	0	309.339	1	0.159941	2	B7	0.0170258	0.0644917
5170.09	28850.5	2	15	0	334.593	1	0.13162	4	B7	0.0199672	0.0647172
5458.4	32568.5	2	15	0	399.895	1	0.143126	6	B7	0.0225404	0.0732623
5929.3	35562	2	15	0	382.97	1	0.161899	8	B7	0.0246122	0.0645894
6465.37	40080.5	2	15	0	413.252	1	0.108449	10	B7	0.0277394	0.0639178
6597.7	41738.5	2	15	0	398.872	1	0.114693	12	B7	0.0288869	0.0604563
6743.15	41732	2	15	0	432.797	1	0.117554	14	B7	0.0288824	0.0641832
7141.79	46620.5	2	15	0	470.979	1	0.122266	16	B7	0.0322656	0.0659468
7614.39	47561.5	2	15	0	507.281	1	0.115998	18	B7	0.0329169	0.0666213
7480.09	48465.5	2	15	0	496.729	1	0.147643	20	B7	0.0335426	0.0664068
7332.49	48685.5	2	15	0	531.631	1	0.107611	22	B7	0.0336948	0.0725034
7674.28	51342.5	2	15	0	578.196	1	0.137525	24	B7	0.0355337	0.0753421
8165.76	50359	2	15	0	527.93	1	0.118083	26	B7	0.034853	0.0646517
8180.25	49777.5	2	15	0	614.369	1	0.120259	28	B7	0.0344506	0.075104
7787.09	49120.5	2	15	0	552.583	1	0.159011	30	B7	0.0339959	0.0709614
8034.73	49542.5	2	15	0	553.313	1	0.123474	32	B7	0.0342879	0.0688652
8022.79	49768	2	15	0	613.654	1	0.12313	34	B7	0.034444	0.0764889
8243.08	50914.5	2	15	0	565.184	1	0.127185	36	B7	0.0352375	0.0685647
8108.83	49482	2	15	0	540.892	1	0.140284	38	B7	0.0342461	0.0667041
8094.3	52508.5	2	15	0	532.788	1	0.123086	40	B7	0.0363407	0.0658226
8288.05	52076.5	2	15	0	534.774	1	0.125229	42	B7	0.0360417	0.0645235
8193.8	52130.5	2	15	0	556.714	1	0.133101	44	B7	0.0360791	0.0679433
8027.23	51788.5	2	15	0	579.594	1	0.174411	46	B7	0.0358424	0.0722035
8289.56	52168	2	15	0	572.345	1	0.150368	48	B7	0.036105	0.0690442
8440.55	53021.5	2	15	0	536.722	1	0.149029	50	B7	0.0366957	0.0635885
8688.97	54703	2	15	0	590.925	1	0.124651	52	B7	0.0378595	0.0680087
8814.98	56304	2	15	0	630.027	1	0.135627	54	B7	0.0389675	0.0714722
9349.6	57277	2	15	0	567.396	1	0.148039	56	B7	0.0396409	0.0606866
8655.3	54789.5	2	15	0	552.634	1	0.147896	58	B7	0.0379193	0.0638491
8819.98	55127.5	2	15	0	604.658	1	0.124427	60	B7	0.0381533	0.0685555
9234.05	58756	2	15	0	637.953	1	0.125127	62	B7	0.0406645	0.069087
8793.08	56201	2	15	0	576.822	1	0.137362	64	B7	0.0388962	0.0655995
9250.67	55376	2	15	0	624.318	1	0.123195	66	B7	0.0383252	0.067489
6395.69	35216	2	17	0	381.1	1	0.163989	0	B8	0.0243727	0.0595871
7712.7	45151	2	17	0	522.137	1	0.177402	2	B8	0.0312486	0.0676984
7901.66	48310.5	2	17	0	487.121	1	0.15332	4	B8	0.0334353	0.061648
7476.1	47736	2	17	0	453.057	1	0.135514	6	B8	0.0330377	0.0606008
7776.41	50129.5	2	17	0	492.467	1	0.143493	8	B8	0.0346942	0.0633283
8043.14	53880.5	2	17	0	539.084	1	0.129584	10	B8	0.0372902	0.0670241
7849.1	55950.5	2	17	0	490.228	1	0.162836	12	B8	0.0387229	0.0624567
7994.87	58575.5	2	17	0	483.933	1	0.139045	14	B8	0.0405396	0.0605304
8709.74	61583.5	2	17	0	567.846	1	0.110075	16	B8	0.0426214	0.0651967
8485.55	61172.5	2	17	0	591.614	1	0.124474	18	B8	0.042337	0.0697202
8512.73	63401	2	17	0	584.661	1	0.120211	20	B8	0.0438793	0.0686808
9158.55	67880	2	17	0	588.451	1	0.110349	22	B8	0.0469792	0.0642516
8530.27	63490	2	17	0	510.921	1	0.0995613	24	B8	0.0439409	0.0598951
9148.26	68445	2	17	0	529.761	1	0.118572	26	B8	0.0473702	0.0579084
9646.44	72340.5	2	17	0	603.718	1	0.108158	28	B8	0.0500662	0.0625845
9795.31	74556	2	17	0	564.521	1	0.0931205	30	B8	0.0515996	0.0576317
10118.1	77870.5	2	17	0	620.157	1	0.088082	32	B8	0.0538935	0.0612916
10222.1	76570.5	2	17	0	628.59	1	0.0740294	34	B8	0.0529938	0.0614935
9803.41	77861	2	17	0	601.238	1	0.0750123	36	B8	0.0538869	0.0613294
9824.39	77249.5	2	17	0	638.172	1	0.0826918	38	B8	0.0534637	0.0649579
10109.9	76618.5	2	17	0	607.725	1	0.0659391	40	B8	0.053027	0.060112
10756.1	82639.5	2	17	0	609.756	1	0.0708559	42	B8	0.0571941	0.0566894
11805.6	86939	2	17	0	631.291	1	0.0718478	44	B8	0.0601697	0.0534739
11535.2	86538	2	17	0	716.736	1	0.0701386	46	B8	0.0598922	0.0621345
11470.8	88914.5	2	17	0	603.376	1	0.0595033	48	B8	0.061537	0.0526008
11990.3	89753	2	17	0	668.142	1	0.0566502	50	B8	0.0621173	0.0557235
12244.7	90767.5	2	17	0	652.851	1	0.0465379	52	B8	0.0628194	0.053317
13087.5	94883	2	17	0	768.263	1	0.0479914	54	B8	0.0656677	0.0587018
13744.5	97057.5	2	17	0	779.205	1	0.0473738	56	B8	0.0671727	0.0566921
13566.2	102059	2	17	0	743.654	1	0.0377623	58	B8	0.0706341	0.0548169
13191.3	101726	2	17	0	792.93	1	0.041179	60	B8	0.0704033	0.0601103
14099.4	110010	2	17	0	788.28	1	0.0363745	62	B8	0.0761366	0.0559087
14748.1	110932	2	17	0	827.845	1	0.0361281	64	B8	0.0767747	0.0561324
15470.8	117052	2	17	0	779.761	1	0.0232389	66	B8	0.081011	0.0504022
15557	125280	2	17	0	785.701	1	0.031689	68	B8	0.0867052	0.0505047
0	0	2	19	0		1		0	B9	0
63.6985	122.5	2	19	0		1		2	B9	8.47812e-05
41.3137	50	2	19	0		1		4	B9	3.46046e-05
34.7279	63.5	2	19	0	2.65982	1	0.499962	6	B9	4.39478e-05	0.0765904
21.3137	12	2	19	0		1		8	B9	8.3051e-06
0	0	2	19	0		1		10	B9	0
0	0	2	19	0		1		12	B9	0
0	0	2	19	0		1		14	B9	0
0	0	2	19	0		1		16	B9	0
0	0	2	19	0		1		18	B9	0
0	0	2	19	0		1		20	B9	0
0	0	2	19	0		1		22	B9	0
0	0	2	19	0		1		24	B9	0
0	0	2	19	0		1		26	B9	0
0	0	2	19	0		1		28	B9	0
0	0	2	19	0		1		30	B9	0
0	0	2	19	0		1		32	B9	0
0	0	2	19	0		1		34	B9	0
0	0	2	19	0		1		36	B9	0
0	0	2	19	0		1		38	B9	0
0	0	2	19	0		1		40	B9	0
0	0	2	19	0		1		42	B9	0
0	0	2	19	0		1		44	B9	0
0	0	2	19	0		1		46	B9	0
0	0	2	19	0		1		48	B9	0
0	0	2	19	0		1		50	B9	0
0	0	2	19	0		1		52	B9	0
0	0	2	19	0		1		54	B9	0
0	0	2	19	0		1		56	B9	0
0	0	2	19	0		1		58	B9	0
0	0	2	19	0		1		60	B9	0
0	0	2	19	0		1		62	B9	0
17.3137	12	2	19	0		1		64	B9	8.3051e-06
0	0	2	19	0		1		66	B9	0
0	0	2	19	0		1		68	B9	0
2338.14	14910.5	2	2	1	77.7693	1	0.180855	0	C1	0.0103194	0.0332612
2931.87	18696	2	2	1	132.212	1	0.191188	2	C1	0.0129393	0.0450949
2979.18	19249.5	2	2	1	115.617	1	0.158839	4	C1	0.0133224	0.0388083
3016.86	18149.5	2	2	1	146.373	1	0.140692	6	C1	0.0125611	0.0485185
2308.07	14687.5	2	2	1	71.7536	1	0.155653	8	C1	0.0101651	0.0310881
2019.77	11302.5	2	2	1	76.5086	1	0.21238	10	C1	0.00782236	0.0378799
1811.56	11253	2	2	1	60.94	1	0.200686	12	C1	0.0077881	0.0336396
950.548	4605	2	2	1	31.4269	1	0.201956	14	C1	0.00318708	0.0330618
1252.15	6769.5	2	2	1	17.2757	1	0.192462	16	C1	0.00468511	0.0137968
1102.67	5239.5	2	2	1	25.1507	1	0.187295	18	C1	0.00362621	0.0228089
795.796	4435.5	2	2	1	7.60662	1	0.174438	20	C1	0.00306977	0.0095585
663.068	2996	2	2	1	5.0036	1	0.289656	22	C1	0.00207351	0.00754613
375.505	2350	2	2	1	6.69377	1	0.229586	24	C1	0.00162641	0.0178261
418.617	1773	2	2	1		1		26	C1	0.00122708
443.647	2964	2	2	1	14.2701	1	0.24026	28	C1	0.00205136	0.0321655
471.002	3167.5	2	2	1		1		30	C1	0.0021922
327.421	1296	2	2	1	12.0188	1	0.176795	32	C1	0.00089695	0.0367075
515.002	1913.5	2	2	1	5.03212	1	0.14077	34	C1	0.00132432	0.00977107
330.392	925	2	2	1	2.75472	1	0.983791	36	C1	0.000640184	0.00833774
500.174	2148.5	2	2	1	7.37519	1	0.171817	38	C1	0.00148696	0.0147453
444.617	2406	2	2	1	5.23308	1	0.744567	40	C1	0.00166517	0.0117698
536.215	1553	2	2	1	12.7151	1	0.183036	42	C1	0.00107482	0.0237128
304.936	1634	2	2	1	7.55673	1	0.399577	44	C1	0.00113088	0.0247814
411.848	1758	2	2	1	7.70682	1	0.143654	46	C1	0.0012167	0.0187128
321.764	898	2	2	1	19.4148	1	0.202945	48	C1	0.000621498	0.0603387
222.652	571	2	2	1	2.37117	1	0.0807966	50	C1	0.000395184	0.0106497
102.426	102	2	2	1		1		52	C1	7.05933e-05
123.74	133	2	2	1	2.42995	1	0.122216	54	C1	9.20481e-05	0.0196375
182.711	168	2	2	1	4.78316	1	0.0962538	56	C1	0.000116271	0.0261788
73.3553	82.5	2	2	1		1		58	C1	5.70975e-05
117.154	198.5	2	2	1		1		60	C1	0.00013738
37.5563	23.5	2	2	1		1		62	C1	1.62641e-05
81.3553	144.5	2	2	1		1		64	C1	0.000100007
115.841	182.5	2	2	1		1		66	C1	0.000126307
146.711	330	2	2	1		1		68	C1	0.00022839
6195.32	35378.5	2	20	1	423.289	1	0.204833	0	C10	0.0244852	0.068324
5609.08	32826	2	20	1	384.22	1	0.20595	2	C10	0.0227186	0.0684996
6077.2	37427	2	20	1	419.091	1	0.194301	4	C10	0.0259029	0.0689613
6179.46	37405	2	20	1	494.394	1	0.190794	6	C10	0.0258877	0.080006
6197.71	37358	2	20	1	422.101	1	0.221446	8	C10	0.0258551	0.068106
5801.92	37166	2	20	1	324.368	1	0.247993	10	C10	0.0257223	0.0559071
6167.95	38842.5	2	20	1	319.784	1	0.222069	12	C10	0.0268826	0.0518461
6337.16	39751	2	20	1	331.658	1	0.217678	14	C10	0.0275113	0.0523354
5674.44	34885	2	20	1	260.948	1	0.229688	16	C10	0.0241436	0.0459866
5184.45	32225.5	2	20	1	205.203	1	0.291531	18	C10	0.022303	0.0395805
4371.91	25027	2	20	1	168.926	1	0.198988	20	C10	0.017321	0.0386391
3800.38	22688	2	20	1	150.989	1	0.225564	22	C10	0.0157022	0.03973
3114.15	18023.5	2	20	1	113.11	1	0.241548	24	C10	0.0124739	0.0363214
2299.37	12573.5	2	20	1	76.8357	1	0.198377	26	C10	0.00870201	0.033416
2241.96	12260.5	2	20	1	57.2917	1	0.252723	28	C10	0.00848539	0.0255543
1100.71	5312	2	20	1	45.5574	1	0.145269	30	C10	0.00367639	0.0413889
1300.84	5811.5	2	20	1	26.6251	1	0.176389	32	C10	0.00402209	0.0204676
1529.69	7834.5	2	20	1	35.4346	1	0.235497	34	C10	0.00542219	0.0231645
1363.33	4509.5	2	20	1	29.4229	1	0.203759	36	C10	0.00312099	0.0215817
582.316	1783.5	2	20	1	11.9992	1	0.0491642	38	C10	0.00123434	0.020606
954.933	4366.5	2	20	1	29.7267	1	0.246735	40	C10	0.00302202	0.0311297
835.051	3164	2	20	1	23.6041	1	0.12536	42	C10	0.00218978	0.0282667
989.034	3507	2	20	1	26.6201	1	0.162957	44	C10	0.00242716	0.0269153
670.34	2612.5	2	20	1	24.4651	1	0.143308	46	C10	0.00180809	0.0364965
823.394	3259.5	2	20	1	30.8175	1	0.22851	48	C10	0.00225587	0.0374274
935.235	4569	2	20	1	37.5511	1	0.140195	50	C10	0.00316217	0.0401515
577.286	1736.5	2	20	1	22.8916	1	0.188214	52	C10	0.00120182	0.0396539
1239.33	4829.5	2	20	1	31.9725	1	0.16489	54	C10	0.00334246	0.0257983
702.482	2859.5	2	20	1	20.0883	1	0.135553	56	C10	0.00197904	0.0285962
1034.73	4522.5	2	20	1	20.9543	1	0.13137	58	C10	0.00312998	0.020251
573.47	2904	2	20	1	20.5281	1	0.181972	60	C10	0.00200983	0.0357964
1031.4	3819.5	2	20	1	32.5557	1	0.241194	62	C10	0.00264344	0.0315646
1103.44	3754.5	2	20	1	32.3833	1	0.19436	64	C10	0.00259846	0.0293475
846.122	4141	2	20	1	21.8966	1	0.121372	66	C10	0.00286595	0.0258788
1000.97	4138	2	20	1	21.7257	1	0.139704	68	C10	0.00286387	0.0217045
1606.26	7738.5	2	22	1	20.4073	1	0.111311	0	C11	0.00535575	0.0127048
1787.8	8421.5	2	22	1	38.8736	1	0.341739	2	C11	0.00582845	0.0217438
1102.87	5240.5	2	22	1	36.6853	1	0.241924	4	C11	0.0036269	0.0332634
1622.69	6959.5	2	22	1	41.5602	1	0.232063	6	C11	0.00481661	0.025612
2104.56	11022.5	2	22	1	65.636	1	0.214484	8	C11	0.00762858	0.0311875
2037.89	9875.5	2	22	1	82.4125	1	0.152353	10	C11	0.00683475	0.0404401
2431.17	14879	2	22	1	105.373	1	0.200494	12	C11	0.0102976	0.0433427
2499.01	14867.5	2	22	1	126.499	1	0.296492	14	C11	0.0102897	0.0506196
1735.27	9927	2	22	1	57.9147	1	0.186729	16	C11	0.00687039	0.033375
1327.18	6320.5	2	22	1	16.1239	1	0.0457685	18	C11	0.00437436	0.0121489
1287.51	6222	2	22	1	52.0453	1	0.231885	20	C11	0.00430619	0.0404232
722.541	2256	2	22	1	27.0062	1	0.124817	22	C11	0.00156136	0.0373767
442.09	1516.5	2	22	1	15.7454	1	0.0302072	24	C11	0.00104956	0.0356157
341.12	1217.5	2	22	1	3.08787	1	0.0374323	26	C11	0.000842621	0.00905217
294.836	988.5	2	22	1	5.4529	1	0.0553894	28	C11	0.000684132	0.0184947
360.291	1163.5	2	22	1	15.5186	1	0.0728854	30	C11	0.000805248	0.0430724
394.291	1325.5	2	22	1	33.5751	1	0.152914	32	C11	0.000917367	0.085153
334.35	958.5	2	22	1	17.225	1	0.0975626	34	C11	0.00066337	0.0515178
265.137	1064	2	22	1	7.59052	1	0.104305	36	C11	0.000736385	0.0286287
201.196	721	2	22	1	8.54725	1	0.0866378	38	C11	0.000498998	0.0424822
228.309	756.5	2	22	1	13.2272	1	0.168718	40	C11	0.000523567	0.0579358
192.953	764.5	2	22	1	5.95694	1	0.0987784	42	C11	0.000529104	0.0308725
219.338	864.5	2	22	1	2.22849	1	0.0246878	44	C11	0.000598313	0.0101601
299.522	1017.5	2	22	1	8.62407	1	0.127718	46	C11	0.000704203	0.0287928
278.267	875.5	2	22	1	21.5762	1	0.131564	48	C11	0.000605926	0.0775379
177.196	396	2	22	1	9.33154	1	0.155676	50	C11	0.000274068	0.0526623
220.752	897.5	2	22	1	8.79481	1	0.123544	52	C11	0.000621152	0.0398402
547.38	840.5	2	22	1	47.9711	1	0.193525	54	C11	0.000581703	0.0876378
211.681	839	2	22	1	8.99475	1	0.116544	56	C11	0.000580665	0.042492
257.137	734	2	22	1	12.7647	1	0.0768874	58	C11	0.000507995	0.0496414
457.907	996	2	22	1	22.6247	1	0.189234	60	C11	0.000689323	0.049409
364.108	870	2	22	1	11.1737	1	0.00529805	62	C11	0.000602119	0.030688
263.037	1102.5	2	22	1	8.90332	1	0.121573	64	C11	0.000763031	0.0338482
221.924	694.5	2	22	1	9.30154	1	0.154657	66	C11	0.000480657	0.0419132
266.409	463.5	2	22	1	12.247	1	0.155004	68	C11	0.000320784	0.0459708
7219.42	51182.5	2	24	1	362.314	1	0.145361	0	C12	0.035423	0.050186
7639.46	58091	2	24	1	415.524	1	0.148177	2	C12	0.0402043	0.0543919
7434.89	61523.5	2	24	1	395.971	1	0.148831	4	C12	0.0425799	0.0532585
7572.97	61556.5	2	24	1	464.024	1	0.156121	6	C12	0.0426027	0.0612738
7840.13	67799	2	24	1	429.607	1	0.139937	8	C12	0.0469231	0.0547959
7825.52	70289	2	24	1	476.798	1	0.169424	10	C12	0.0486464	0.0609286
7760.84	73042	2	24	1	440.715	1	0.145012	12	C12	0.0505517	0.0567871
8212.93	75856.5	2	24	1	496.461	1	0.171117	14	C12	0.0524996	0.0604487
8415.6	78545	2	24	1	545.137	1	0.181047	16	C12	0.0543603	0.064777
8917.79	81307	2	24	1	542.44	1	0.154189	18	C12	0.0562719	0.0608267
8620.68	82238	2	24	1	509.663	1	0.167445	20	C12	0.0569162	0.059121
9001.69	86589	2	24	1	627.907	1	0.166851	22	C12	0.0599275	0.0697543
9285.17	89001	2	24	1	592.471	1	0.182387	24	C12	0.0615968	0.0638082
9519.52	89646.5	2	24	1	601.686	1	0.203142	26	C12	0.0620436	0.0632054
9657.89	89515	2	24	1	575.228	1	0.184737	28	C12	0.0619526	0.0595604
10349.8	94378	2	24	1	641.274	1	0.179636	30	C12	0.0653182	0.0619603
10057.6	94185	2	24	1	591.892	1	0.18728	32	C12	0.0651846	0.0588504
10460.6	98593.5	2	24	1	643.202	1	0.179399	34	C12	0.0682357	0.061488
10691.8	102770	2	24	1	567.993	1	0.189915	36	C12	0.0711266	0.0531241
10756.8	100566	2	24	1	653.097	1	0.196633	38	C12	0.0696012	0.0607148
10946.8	95194.5	2	24	1	614.72	1	0.169048	40	C12	0.0658833	0.0561551
10989.5	97169	2	24	1	692.737	1	0.189695	42	C12	0.0672498	0.0630365
11206.6	93997.5	2	24	1	621.397	1	0.177772	44	C12	0.0650549	0.0554493
11704.5	98182	2	24	1	681.588	1	0.197662	46	C12	0.0679509	0.0582331
11913.5	98909.5	2	24	1	710.942	1	0.18249	48	C12	0.0684544	0.0596751
11924.2	98721	2	24	1	682.535	1	0.175334	50	C12	0.0683239	0.0572394
11501.1	98863	2	24	1	709.885	1	0.189617	52	C12	0.0684222	0.0617233
11837.7	93697.5	2	24	1	707.043	1	0.17851	54	C12	0.0648472	0.059728
11550.1	95523.5	2	24	1	694.249	1	0.173214	56	C12	0.066111	0.0601075
11797.6	92144	2	24	1	705.579	1	0.195867	58	C12	0.0637721	0.0598071
12108.5	94061	2	24	1	697.276	1	0.170646	60	C12	0.0650988	0.0575856
11420.6	96634	2	24	1	685.134	1	0.189065	62	C12	0.0668796	0.0599911
11602.9	98563.5	2	24	1	733.805	1	0.190757	64	C12	0.0682149	0.0632435
12309.1	94604	2	24	1	735.896	1	0.184298	66	C12	0.0654746	0.0597847
12445.4	101610	2	24	1	676.459	1	0.176678	68	C12	0.0703237	0.0543541
3241.45	17352.5	2	4	1	212.564	1	0.236158	0	C2	0.0120095	0.0655769
3554.55	19587.5	2	4	1	237.532	1	0.178667	2	C2	0.0135563	0.0668247
3206.02	18634.5	2	4	1	196.461	1	0.143469	4	C2	0.0128968	0.0612787
2797.06	16285.5	2	4	1	162.207	1	0.139397	6	C2	0.0112711	0.057992
2208.13	12743.5	2	4	1	127.844	1	0.123275	8	C2	0.00881967	0.057897
2064.72	12519.5	2	4	1	116.053	1	0.123666	10	C2	0.00866464	0.0562076
1828.03	11002.5	2	4	1	88.691	1	0.112135	12	C2	0.00761473	0.0485174
1637.96	9865	2	4	1	67.2278	1	0.104161	14	C2	0.00682748	0.0410436
1358.05	7691	2	4	1	56.1857	1	0.0939144	16	C2	0.00532287	0.0413722
1233.24	6962.5	2	4	1	48.3019	1	0.107678	18	C2	0.00481869	0.0391666
1267.38	7233.5	2	4	1	49.4176	1	0.104539	20	C2	0.00500624	0.0389918
1294.4	7492	2	4	1	32.3601	1	0.0558948	22	C2	0.00518515	0.0250001
1148.61	5705	2	4	1	34.5086	1	0.101543	24	C2	0.00394838	0.0300437
1140.33	6438	2	4	1	28.5269	1	0.0735917	26	C2	0.00445568	0.0250164
1381.02	7943	2	4	1	31.9561	1	0.0348632	28	C2	0.00549728	0.0231394
1105.12	5155	2	4	1	33.7776	1	0.064938	30	C2	0.00356773	0.0305648
1029.84	5531.5	2	4	1	31.1623	1	0.1187	32	C2	0.0038283	0.0302592
879.051	5313	2	4	1	19.5504	1	0.0424316	34	C2	0.00367708	0.0222404
720.825	4305.5	2	4	1	19.6794	1	0.10037	36	C2	0.0029798	0.0273012
554.215	2683	2	4	1	8.10264	1	0.123393	38	C2	0.00185688	0.01462
586.943	2574.5	2	4	1	14.2108	1	0.0782604	40	C2	0.00178179	0.0242115
583.186	2880	2	4	1	8.14249	1	0.0661083	42	C2	0.00199322	0.0139621
447.789	2177	2	4	1	10.6284	1	0.05566	44	C2	0.00150668	0.0237353
372.777	2020.5	2	4	1	2.50705	1	0.00672494	46	C2	0.00139837	0.00672535
471.345	2530.5	2	4	1	4.65284	1	0.183612	48	C2	0.00175134	0.0098714
353.362	1056	2	4	1	19.0915	1	0.107955	50	C2	0.000730848	0.0540281
475.931	1562	2	4	1	7.46288	1	0.135358	52	C2	0.00108105	0.0156806
473.688	1994.5	2	4	1	15.0782	1	0.150063	54	C2	0.00138038	0.0318316
408.132	1363	2	4	1	10.5295	1	0.0395204	56	C2	0.00094332	0.0257993
465.688	1627.5	2	4	1	6.14781	1	0.143365	58	C2	0.00112638	0.0132016
542.115	3501.5	2	4	1	2.56995	1	0.289327	60	C2	0.00242336	0.0047406
380.818	2986	2	4	1	4.55381	1	0.137617	62	C2	0.00206658	0.011958
406.333	1859	2	4	1	4.30501	1	0.165665	64	C2	0.0012866	0.0105948
503.186	2537	2	4	1	7.37462	1	0.215139	66	C2	0.00175584	0.0146559
247.137	1132	2	4	1	2.28034	1	0.0422747	68	C2	0.000783447	0.00922703
571.328	1896	2	6	1	17.6366	1	0.126596	0	C3	0.00131221	0.0308694
243.137	1111	2	6	1	4.09837	1	0.407985	2	C3	0.000768913	0.0168562
139.296	760.5	2	6	1		1		4	C3	0.000526335
113.497	654.5	2	6	1	2.17149	1	0.0126769	6	C3	0.000452974	0.0191325
101.841	491.5	2	6	1		1		8	C3	0.000340163
97.8406	589.5	2	6	1		1		10	C3	0.000407988
68.2843	225	2	6	1		1		12	C3	0.000155721
66.2843	205	2	6	1	2.48208	1	0.171315	14	C3	0.000141879	0.037446
44.3848	84.5	2	6	1		1		16	C3	5.84817e-05
67.6985	257.5	2	6	1		1		18	C3	0.000178214
0	0	2	6	1		1		20	C3	0
28.7279	45.5	2	6	1		1		22	C3	3.14902e-05
66.5269	175.5	2	6	1		1		24	C3	0.000121462
61.4558	132	2	6	1		1		26	C3	9.13561e-05
52.5269	108.5	2	6	1		1		28	C3	7.50919e-05
0	0	2	6	1		1		30	C3	0
42.3848	69.5	2	6	1		1		32	C3	4.81003e-05
0	0	2	6	1		1		34	C3	0
0	0	2	6	1		1		36	C3	0
24.1421	22	2	6	1		1		38	C3	1.5226e-05
0	0	2	6	1		1		40	C3	0
46.1421	38	2	6	1		1		42	C3	2.62995e-05
0	0	2	6	1		1		44	C3	0
0	0	2	6	1		1		46	C3	0
0	0	2	6	1		1		48	C3	0
0	0	2	6	1		1		50	C3	0
72.7696	251	2	6	1		1		52	C3	0.000173715
64.1838	158.5	2	6	1	2.4982	1	0.189526	54	C3	0.000109696	0.0389225
67.598	218	2	6	1		1		56	C3	0.000150876
16.4853	16	2	6	1		1		58	C3	1.10735e-05
0	0	2	6	1		1		60	C3	0
0	0	2	6	1		1		62	C3	0
0	0	2	6	1		1		64	C3	0
4	0	2	6	1		1		66	C3	0
0	0	2	6	1		1		68	C3	0
3237.98	17335	2	8	1	273.872	1	0.146029	0	C4	0.0119974	0.0845812
3576.19	18652.5	2	8	1	265.062	1	0.115947	2	C4	0.0129092	0.0741186
2631.25	14499	2	8	1	149.644	1	0.102931	4	C4	0.0100346	0.0568718
2741.09	14566	2	8	1	173.357	1	0.108698	6	C4	0.010081	0.0632439
2549.41	12409.5	2	8	1	146.633	1	0.127962	8	C4	0.00858851	0.0575164
2327.55	10817	2	8	1	128.406	1	0.0440962	10	C4	0.00748635	0.0551681
1797.36	8362	2	8	1	86.5319	1	0.0967738	12	C4	0.00578727	0.048144
1759.23	8951.5	2	8	1	80.4694	1	0.115358	14	C4	0.00619526	0.0457412
1575.69	7459.5	2	8	1	71.5042	1	0.0427465	16	C4	0.00516266	0.0453795
1812.82	5919	2	8	1	80.1581	1	0.104379	18	C4	0.00409649	0.0442173
1134.47	5464.5	2	8	1	48.6662	1	0.0609173	20	C4	0.00378193	0.0428977
1078.59	4379.5	2	8	1	63.0328	1	0.0314273	22	C4	0.00303101	0.05844
759.311	3031.5	2	8	1	19.95	1	0.0446847	24	C4	0.00209807	0.0262738
825.352	3973	2	8	1	25.8995	1	0.0496383	26	C4	0.00274968	0.0313799
775.612	3497	2	8	1	27.6676	1	0.0793151	28	C4	0.00242024	0.035672
662.784	3169	2	8	1	17.1039	1	0.0440449	30	C4	0.00219324	0.0258062
535.002	2793.5	2	8	1	16.6947	1	0.041176	32	C4	0.00193336	0.0312048
559.487	2870.5	2	8	1	21.5079	1	0.107668	34	C4	0.00198665	0.0384421
441.605	1616.5	2	8	1	29.4884	1	0.0292068	36	C4	0.00111877	0.0667755
535.872	3062	2	8	1	23.5604	1	0.0619703	38	C4	0.00211918	0.0439665
457.446	1763	2	8	1	9.96639	1	0.0158986	40	C4	0.00122016	0.021787
469.061	1334.5	2	8	1	11.2154	1	0.0199275	42	C4	0.000923596	0.0239104
227.238	803.5	2	8	1	3.05759	1	0.00610541	44	C4	0.000556095	0.0134555
10.2426	1.5	2	8	1		1		46	C4	1.03814e-06
244.936	1037	2	8	1	2.77497	1	0.00451739	48	C4	0.000717699	0.0113294
409.262	811.5	2	8	1	5.84585	1	0.01699	50	C4	0.000561632	0.0142839
127.296	149.5	2	8	1	2.4982	1	0.18687	52	C4	0.000103468	0.019625
92.9117	223	2	8	1	2.28951	1	0.00210144	54	C4	0.000154336	0.0246418
131.74	248	2	8	1	6.39695	1	0.0158538	56	C4	0.000171639	0.0485574
148.912	80	2	8	1	16.8732	1	0.0347718	58	C4	5.53673e-05	0.11331
128.61	485.5	2	8	1	2.77323	1	1.17726	60	C4	0.00033601	0.021563
6.82843	3	2	8	1		1		62	C4	2.07627e-06
25.3137	27	2	8	1		1		64	C4	1.86865e-05
130.368	157	2	8	1		1		66	C4	0.000108658
155.782	345.5	2	8	1	2.65982	1	0.496689	68	C4	0.000239118	0.017074
8802.54	50934.5	2	10	1	485.087	1	0.209064	0	C5	0.0352513	0.0551076
12604.5	76468	2	10	1	914.865	1	0.196781	2	C5	0.0529228	0.0725825
12996.3	81900.5	2	10	1	906.19	1	0.176503	4	C5	0.0566826	0.0697266
13278.2	84329	2	10	1	838.815	1	0.16463	6	C5	0.0583634	0.0631724
12225.9	83610	2	10	1	761.288	1	0.178453	8	C5	0.0578658	0.0622685
11842.4	80068.5	2	10	1	659.381	1	0.163233	10	C5	0.0554147	0.0556795
10944.1	72122.5	2	10	1	604.003	1	0.153797	12	C5	0.0499154	0.0551899
10881.5	71168	2	10	1	584.666	1	0.166437	14	C5	0.0492548	0.0537302
11288.2	75255.5	2	10	1	550.629	1	0.174942	16	C5	0.0520837	0.0487791
10770.5	70814	2	10	1	536.221	1	0.151943	18	C5	0.0490098	0.0497862
9751.62	63424	2	10	1	479.14	1	0.171661	20	C5	0.0438952	0.0491344
9115.39	58347	2	10	1	424.246	1	0.172659	22	C5	0.0403815	0.0465417
7546.63	46519.5	2	10	1	331.335	1	0.163602	24	C5	0.0321957	0.0439051
6613.58	38973	2	10	1	245.936	1	0.179471	26	C5	0.0269729	0.0371865
6009.99	33164.5	2	10	1	268.593	1	0.162371	28	C5	0.0229529	0.0446911
5002.51	27124.5	2	10	1	216.221	1	0.166969	30	C5	0.0187726	0.0432226
5318.38	28640	2	10	1	203.48	1	0.15239	32	C5	0.0198215	0.0382597
4434.47	23944.5	2	10	1	184.833	1	0.142119	34	C5	0.0165718	0.0416809
3637.62	17140.5	2	10	1	159.625	1	0.119342	36	C5	0.0118628	0.0438817
2805.79	14070	2	10	1	123.716	1	0.114614	38	C5	0.00973773	0.0440933
2515.92	12490	2	10	1	103.68	1	0.123136	40	C5	0.00864422	0.0412095
2502.71	13706.5	2	10	1	80.0048	1	0.123497	42	C5	0.00948615	0.0319673
1947.22	8145.5	2	10	1	60.0776	1	0.103854	44	C5	0.00563743	0.030853
2795.8	15081.5	2	10	1	118.498	1	0.153282	46	C5	0.0104378	0.0423843
2292.73	11875	2	10	1	104.665	1	0.11555	48	C5	0.00821858	0.0456509
2789.46	15600.5	2	10	1	100.134	1	0.107904	50	C5	0.010797	0.0358972
1976.78	11690	2	10	1	84.1406	1	0.117801	52	C5	0.00809055	0.0425645
1535.88	6876.5	2	10	1	63.4214	1	0.145227	54	C5	0.00475917	0.0412933
1646.34	9692.5	2	10	1	54.2838	1	0.087514	56	C5	0.0067081	0.0329723
1932.33	10761	2	10	1	61.6604	1	0.168954	58	C5	0.00744759	0.0319099
1380.04	7710	2	10	1	49.2183	1	0.0928277	60	C5	0.00533602	0.0356645
1196.37	5956	2	10	1	35.4833	1	0.15026	62	C5	0.0041221	0.0296591
1668.16	10242.5	2	10	1	50.0528	1	0.162807	64	C5	0.00708875	0.0300048
1213	5329	2	10	1	18.6283	1	0.0482286	66	C5	0.00368815	0.0153572
1306.01	6410	2	10	1	36.1998	1	0.156053	68	C5	0.00443631	0.0277178
6127.66	32219.5	2	12	1	354.767	1	0.198767	0	C6	0.0222988	0.057896
7895.04	45764	2	12	1	505.085	1	0.190222	2	C6	0.0316729	0.063975
8247.66	48901.5	2	12	1	514.835	1	0.176692	4	C6	0.0338443	0.062422
8484.39	50426	2	12	1	485.092	1	0.182496	6	C6	0.0348994	0.0571747
8905.55	56649.5	2	12	1	536.648	1	0.163872	8	C6	0.0392066	0.06026
9509.35	61216	2	12	1	483.002	1	0.130707	10	C6	0.0423671	0.0507924
9279.17	59772	2	12	1	506.768	1	0.152806	12	C6	0.0413677	0.0546135
9193.74	61104.5	2	12	1	551.168	1	0.191088	14	C6	0.0422899	0.0599503
8839.79	61259	2	12	1	429.748	1	0.155282	16	C6	0.0423968	0.0486152
8921.43	61221.5	2	12	1	438.401	1	0.147429	18	C6	0.0423709	0.0491403
8838.33	62354.5	2	12	1	415.358	1	0.142772	20	C6	0.043155	0.046995
8910.43	64406.5	2	12	1	406.285	1	0.150719	22	C6	0.0445752	0.0455965
8464.69	61067.5	2	12	1	375.116	1	0.159837	24	C6	0.0422643	0.0443154
8331.86	60268	2	12	1	318.075	1	0.14899	26	C6	0.041711	0.0381757
8129	59477	2	12	1	356.482	1	0.184661	28	C6	0.0411635	0.0438531
7902.23	57010.5	2	12	1	314.256	1	0.179988	30	C6	0.0394565	0.0397681
7581.3	56057	2	12	1	301.957	1	0.125301	32	C6	0.0387966	0.0398291
7304.04	55889.5	2	12	1	281.107	1	0.146195	34	C6	0.0386806	0.0384866
6694.84	51504	2	12	1	253.885	1	0.140996	36	C6	0.0356455	0.0379225
7267.49	54355	2	12	1	296.538	1	0.152055	38	C6	0.0376186	0.0408034
6791.05	50389.5	2	12	1	266.039	1	0.153693	40	C6	0.0348741	0.039175
6893.66	50703	2	12	1	249.567	1	0.144255	42	C6	0.0350911	0.0362024
6170.98	47139	2	12	1	228.741	1	0.179852	44	C6	0.0326245	0.0370673
5887.9	44800.5	2	12	1	196.651	1	0.123433	46	C6	0.031006	0.0333991
6036.47	46683.5	2	12	1	213.631	1	0.175003	48	C6	0.0323092	0.0353901
5427.71	38189.5	2	12	1	199.506	1	0.175124	50	C6	0.0264306	0.036757
5029.19	36885.5	2	12	1	147.519	1	0.145852	52	C6	0.0255281	0.0293326
4544.98	31523	2	12	1	148.127	1	0.15994	54	C6	0.0218168	0.0325914
4783.79	34778	2	12	1	151.108	1	0.133044	56	C6	0.0240696	0.0315875
4893.49	34357	2	12	1	143.856	1	0.195835	58	C6	0.0237782	0.0293975
4797.08	31489.5	2	12	1	185.111	1	0.195514	60	C6	0.0217936	0.0385882
4984.36	33262.5	2	12	1	174.455	1	0.183878	62	C6	0.0230207	0.0350006
4935.73	34678.5	2	12	1	175.639	1	0.184488	64	C6	0.0240007	0.0355851
5221.8	33739	2	12	1	168.677	1	0.197678	66	C6	0.0233505	0.0323025
5119.18	33790.5	2	12	1	163.252	1	0.176471	68	C6	0.0233861	0.0318902
5187.78	30571.5	2	14	1	266.859	1	0.171996	0	C7	0.0211583	0.05144
6077.92	39296.5	2	14	1	305.19	1	0.146698	2	C7	0.0271968	0.0502129
5914.53	39676.5	2	14	1	367.701	1	0.16914	4	C7	0.0274598	0.0621691
6324.13	44713	2	14	1	431.704	1	0.148873	6	C7	0.0309455	0.068263
6788.49	48084.5	2	14	1	433.233	1	0.138104	8	C7	0.0332789	0.0638187
7104.21	51728	2	14	1	516.754	1	0.143258	10	C7	0.0358005	0.072739
8025.13	59150	2	14	1	528.952	1	0.142192	12	C7	0.0409372	0.065912
7880.19	62088.5	2	14	1	554.286	1	0.132036	14	C7	0.0429709	0.0703392
8863.97	64195	2	14	1	562.67	1	0.139975	16	C7	0.0444288	0.0634783
8527.62	66355	2	14	1	554.181	1	0.129212	18	C7	0.0459237	0.0649866
8910.53	68985	2	14	1	632.21	1	0.142717	20	C7	0.0477439	0.0709509
8749.39	67720	2	14	1	629.223	1	0.153069	22	C7	0.0468684	0.0719162
8672.31	68246	2	14	1	617.737	1	0.134431	24	C7	0.0472325	0.071231
8747.03	71740.5	2	14	1	581.726	1	0.135517	26	C7	0.049651	0.0665056
9098.2	73979.5	2	14	1	655.361	1	0.140946	28	C7	0.0512006	0.0720319
9428.86	75043.5	2	14	1	653.206	1	0.155686	30	C7	0.051937	0.0692773
9833.3	74828	2	14	1	685.625	1	0.127156	32	C7	0.0517878	0.0697249
9781.9	74839.5	2	14	1	695.18	1	0.149091	34	C7	0.0517958	0.071068
9652.2	76933.5	2	14	1	744.865	1	0.130756	36	C7	0.053245	0.0771705
10199.5	77701	2	14	1	695.787	1	0.145212	38	C7	0.0537762	0.0682178
10157.5	80579.5	2	14	1	694.255	1	0.165001	40	C7	0.0557684	0.0683492
10787.6	82131.5	2	14	1	748.574	1	0.14944	42	C7	0.0568425	0.0693923
10779.7	82164	2	14	1	716.075	1	0.143983	44	C7	0.056865	0.0664279
10398	85237	2	14	1	706.269	1	0.149721	46	C7	0.0589918	0.0679236
10991.7	86972.5	2	14	1	771.6	1	0.148921	48	C7	0.0601929	0.0701985
11435	82715.5	2	14	1	782.635	1	0.136858	50	C7	0.0572467	0.0684418
11513	87567.5	2	14	1	749.332	1	0.141594	52	C7	0.0606047	0.0650856
11574.3	86478.5	2	14	1	649.229	1	0.134803	54	C7	0.059851	0.0560921
12339.8	87447.5	2	14	1	810.341	1	0.149709	56	C7	0.0605217	0.0656691
12355.5	93764	2	14	1	732.711	1	0.141992	58	C7	0.0648933	0.0593022
13028.9	88105	2	14	1	873.207	1	0.147694	60	C7	0.0609767	0.067021
12761.2	90980	2	14	1	792.583	1	0.140387	62	C7	0.0629665	0.0621089
13223.2	93881.5	2	14	1	861.516	1	0.148899	64	C7	0.0649746	0.0651516
13416.1	91178	2	14	1	874.157	1	0.139406	66	C7	0.0631035	0.0651573
7286.32	43940	2	16	1	359.848	1	0.140469	0	C8	0.0304105	0.0493868
8810.1	55941	2	16	1	536.774	1	0.102065	2	C8	0.0387163	0.0609271
8701.97	56311.5	2	16	1	510.37	1	0.106303	4	C8	0.0389727	0.0586499
8781.39	60544.5	2	16	1	524.953	1	0.100454	6	C8	0.0419023	0.0597802
9172.63	65767.5	2	16	1	494.131	1	0.101972	8	C8	0.0455171	0.0538701
9582.4	70988.5	2	16	1	549.816	1	0.10186	10	C8	0.0491305	0.0573776
11052.6	77788	2	16	1	656.851	1	0.0825562	12	C8	0.0538364	0.0594297
10715.6	82800.5	2	16	1	618.927	1	0.0938754	14	C8	0.0573055	0.0577595
11133.4	89037.5	2	16	1	640.054	1	0.104922	16	C8	0.0616221	0.0574897
11844.2	97070.5	2	16	1	747.682	1	0.0834742	18	C8	0.0671817	0.0631265
12138.8	96804	2	16	1	724.703	1	0.0739898	20	C8	0.0669972	0.0597015
11892.5	98716.5	2	16	1	731.689	1	0.0747426	22	C8	0.0683208	0.0615255
12127.9	100898	2	16	1	693.647	1	0.0726689	24	C8	0.0698303	0.0571943
13316.2	112420	2	16	1	844.007	1	0.0793133	26	C8	0.0778053	0.0633819
13408	116472	2	16	1	889.01	1	0.079076	28	C8	0.0806096	0.0663045
14350.1	119490	2	16	1	898.496	1	0.0778693	30	C8	0.0826976	0.0626124
14764	123140	2	16	1	909.355	1	0.071243	32	C8	0.0852245	0.0615927
15025.7	126710	2	16	1	910.02	1	0.0652075	34	C8	0.0876952	0.0605643
15138.6	128808	2	16	1	1007.39	1	0.0624385	36	C8	0.0891466	0.0665442
15882	130087	2	16	1	1006.48	1	0.0527858	38	C8	0.0900321	0.0633725
17384.2	135598	2	16	1	1090.31	1	0.0634532	40	C8	0.0938462	0.0627187
17134.5	138392	2	16	1	1050.39	1	0.0487591	42	C8	0.0957796	0.0613025
17066.4	140309	2	16	1	1080.01	1	0.0495731	44	C8	0.0971066	0.0632825
17443.4	142168	2	16	1	1029.83	1	0.0416138	46	C8	0.0983929	0.059038
17761.3	144782	2	16	1	1056.75	1	0.0363893	48	C8	0.100203	0.0594973
18576.6	153028	2	16	1	1144.96	1	0.0399154	50	C8	0.105909	0.0616345
19064.3	156418	2	16	1	1145.66	1	0.0371448	52	C8	0.108255	0.0600945
19388.9	164116	2	16	1	1146.36	1	0.0382576	54	C8	0.113583	0.0591244
20677	171607	2	16	1	1205.59	1	0.0328982	56	C8	0.118768	0.058306
21521.2	172136	2	16	1	1367.19	1	0.0304175	58	C8	0.119134	0.0635274
21042.5	174438	2	16	1	1246.83	1	0.0298572	60	C8	0.120727	0.0592531
22130.4	176098	2	16	1	1310.29	1	0.0254247	62	C8	0.121876	0.0592075
22173.7	177720	2	16	1	1323.35	1	0.0238721	64	C8	0.122998	0.0596808
22583.8	187233	2	16	1	1291.19	1	0.0247629	66	C8	0.129582	0.0571735
23227.4	192210	2	16	1	1271.34	1	0.016807	68	C8	0.133027	0.0547342
8454.98	54336.5	2	20	5	538.831	1	0.189902	0	K10	0.0376058	0.0637294
9459.11	64443.5	2	20	5	598.166	1	0.180201	2	K10	0.0446008	0.063237
9222.23	65637.5	2	20	5	620.225	1	0.181787	4	K10	0.0454271	0.0672533
8886.4	63606.5	2	20	5	601.064	1	0.149383	6	K10	0.0440215	0.0676386
8570.03	64594.5	2	20	5	534.873	1	0.179643	8	K10	0.0447053	0.0624121
8944.87	69731	2	20	5	619.911	1	0.164757	10	K10	0.0482602	0.0693035
9103.17	73126.5	2	20	5	587.146	1	0.180649	12	K10	0.0506102	0.0644991
9393	80499.5	2	20	5	677.124	1	0.165651	14	K10	0.055713	0.0720882
9612.68	85702.5	2	20	5	750.225	1	0.16212	16	K10	0.059314	0.0780453
9717.51	89826.5	2	20	5	729.395	1	0.15185	18	K10	0.0621681	0.0750599
10601	101886	2	20	5	745.306	1	0.158163	20	K10	0.0705141	0.070305
10926.4	105397	2	20	5	795.65	1	0.145074	22	K10	0.0729444	0.0728191
11908.5	116714	2	20	5	786.079	1	0.146504	24	K10	0.0807767	0.06601
12368.1	125044	2	20	5	821.112	1	0.138849	26	K10	0.0865415	0.0663896
13441.2	137916	2	20	5	952.178	1	0.12752	28	K10	0.0954508	0.0708404
13974	151592	2	20	5	905.977	1	0.113238	30	K10	0.104916	0.0648329
15323.3	169268	2	20	5	983.662	1	0.110073	32	K10	0.117149	0.0641939
15825.8	181348	2	20	5	980.066	1	0.0903817	34	K10	0.125509	0.0619285
16725.6	200245	2	20	5	965.801	1	0.0855551	36	K10	0.138588	0.0577437
17823	220014	2	20	5	1157.54	1	0.079502	38	K10	0.15227	0.064946
18308.8	247324	2	20	5	1065.56	1	0.0805756	40	K10	0.17117	0.0581993
18702.3	276578	2	20	5	1020.34	1	0.0743408	42	K10	0.191417	0.054557
19833.6	292684	2	20	5	1033.16	1	0.0843604	44	K10	0.202564	0.0520917
21044.1	308486	2	20	5	1262.71	1	0.0700502	46	K10	0.2135	0.0600029
21331.7	330568	2	20	5	1106.12	1	0.0601933	48	K10	0.228783	0.051853
21213.9	328557	2	20	5	1223.85	1	0.0600679	50	K10	0.227391	0.057691
23525.1	347278	2	20	5	1434.33	1	0.0570428	52	K10	0.240348	0.0609702
24250	367718	2	20	5	1470.77	1	0.0551321	54	K10	0.254494	0.0606504
25724.4	382564	2	20	5	1544.82	1	0.0551315	56	K10	0.264769	0.0600528
27137	420775	2	20	5	1509.35	1	0.051325	58	K10	0.291215	0.0556197
28479.6	439184	2	20	5	1672.97	1	0.0473334	60	K10	0.303955	0.058743
29084.2	445653	2	20	5	1866.09	1	0.0481235	62	K10	0.308433	0.0641618
27744	454588	2	20	5	1570.3	1	0.0512101	64	K10	0.314616	0.0565998
30988.1	538024	2	20	5	1883.78	1	0.046036	66	K10	0.372362	0.0607905
33002.6	591708	2	20	5	1932.42	1	0.0455648	68	K10	0.409516	0.0585534
8856.74	64130.5	2	22	5	540.494	1	0.17919	0	K11	0.0443842	0.0610263
10072.4	79240.5	2	22	5	613.885	1	0.155709	2	K11	0.0548417	0.0609471
10185.5	87516.5	2	22	5	653.728	1	0.154617	4	K11	0.0605694	0.0641821
11169	90673	2	22	5	642.869	1	0.14904	6	K11	0.062754	0.0575584
12313.5	104257	2	22	5	667.438	1	0.145236	8	K11	0.0721554	0.0542038
11323.8	110882	2	22	5	706.337	1	0.164321	10	K11	0.0767401	0.0623766
11530.4	125398	2	22	5	686.525	1	0.138572	12	K11	0.0867872	0.0595406
13087.1	135006	2	22	5	801.64	1	0.134069	14	K11	0.0934368	0.0612544
13743	137812	2	22	5	830.379	1	0.116004	16	K11	0.0953785	0.0604218
13332.9	143916	2	22	5	815.288	1	0.123824	18	K11	0.0996027	0.0611487
14537.1	147366	2	22	5	885.907	1	0.131225	20	K11	0.101991	0.0609412
13082.1	149151	2	22	5	800.079	1	0.11877	22	K11	0.103226	0.0611585
14675.5	162228	2	22	5	760.355	1	0.0991301	24	K11	0.112276	0.0518111
14497.5	174582	2	22	5	880.922	1	0.123384	26	K11	0.120826	0.0607637
14688.1	173435	2	22	5	813.89	1	0.131923	28	K11	0.120033	0.0554116
14961	188839	2	22	5	820.989	1	0.137935	30	K11	0.130694	0.0548752
14901.3	199616	2	22	5	829.394	1	0.127023	32	K11	0.138153	0.0556592
15629.1	211834	2	22	5	906.313	1	0.10979	34	K11	0.146608	0.0579888
15838.3	225962	2	22	5	822.043	1	0.112228	36	K11	0.156386	0.0519023
16883.4	239380	2	22	5	984.055	1	0.107534	38	K11	0.165673	0.0582854
17736	253328	2	22	5	920.386	1	0.0978885	40	K11	0.175326	0.0518935
20389.6	330666	2	22	5	1034.23	1	0.0914658	42	K11	0.228851	0.0507234
19812.1	357654	2	22	5	954.813	1	0.0902943	44	K11	0.24753	0.0481934
19894.3	355941	2	22	5	979.396	1	0.0783149	46	K11	0.246344	0.0492299
20891.2	380304	2	22	5	1107.58	1	0.0902748	48	K11	0.263205	0.0530166
20720.8	391076	2	22	5	1102.82	1	0.0844058	50	K11	0.27066	0.0532231
23514	407815	2	22	5	1313.48	1	0.0860563	52	K11	0.282245	0.0558595
22649.3	425254	2	22	5	1185.27	1	0.074774	54	K11	0.294314	0.0523313
23429.7	443992	2	22	5	1173.29	1	0.0798207	56	K11	0.307283	0.0500769
24327.7	548132	2	22	5	1127.61	1	0.0679288	58	K11	0.379357	0.046351
25210.6	549716	2	22	5	1235.72	1	0.0664246	60	K11	0.380454	0.0490159
27895.8	662598	2	22	5	1233.01	1	0.0618234	62	K11	0.458578	0.0442006
25385.9	608620	2	22	5	1240.15	1	0.0682732	64	K11	0.421221	0.0488517
24943.3	629246	2	22	5	1237.78	1	0.0657264	66	K11	0.435496	0.0496236
25286	659345	2	22	5	1246.26	1	0.0657154	68	K11	0.456327	0.0492867
6404.88	43555.5	2	24	5	507.635	1	0.18942	0	K12	0.0301444	0.0792575
7314.94	53010	2	24	5	569.374	1	0.150422	2	K12	0.0366878	0.0778372
7659.57	56106.5	2	24	5	543.935	1	0.142456	4	K12	0.0388308	0.0710138
8024.74	63373	2	24	5	558.583	1	0.160749	6	K12	0.0438599	0.0696075
9311	71504	2	24	5	617.997	1	0.150859	8	K12	0.0494873	0.0663728
9713.14	78926.5	2	24	5	680.213	1	0.149247	10	K12	0.0546243	0.0700302
10193.8	87679	2	24	5	739.271	1	0.1555	12	K12	0.0606819	0.0725216
11168.8	96460.5	2	24	5	771.721	1	0.153331	14	K12	0.0667595	0.0690963
11879.4	102910	2	24	5	773.02	1	0.147233	16	K12	0.0712231	0.0650724
11960.1	107850	2	24	5	787.621	1	0.132957	18	K12	0.0746417	0.0658543
12236.6	110783	2	24	5	718.895	1	0.114766	20	K12	0.076672	0.0587494
13221.9	116818	2	24	5	836.82	1	0.116344	22	K12	0.0808484	0.0632904
13153.7	119352	2	24	5	873.864	1	0.130015	24	K12	0.0826021	0.0664346
14004.2	127352	2	24	5	879.898	1	0.11088	26	K12	0.0881389	0.0628309
14141.9	132143	2	24	5	831.105	1	0.120699	28	K12	0.091455	0.0587691
14407.3	135854	2	24	5	939.957	1	0.106153	30	K12	0.0940237	0.0652417
15074.6	141060	2	24	5	985.756	1	0.100079	32	K12	0.0976261	0.065392
15480.7	142958	2	24	5	941.388	1	0.1073	34	K12	0.09894	0.0608104
15995	150987	2	24	5	1028.38	1	0.109236	36	K12	0.104497	0.0642935
16916.5	161680	2	24	5	1043.37	1	0.0980437	38	K12	0.111897	0.061678
17132.3	168659	2	24	5	1029.73	1	0.103863	40	K12	0.116727	0.060105
18098	177380	2	24	5	1110.76	1	0.103269	42	K12	0.122763	0.0613744
19147.3	188877	2	24	5	1024.46	1	0.103997	44	K12	0.13072	0.053504
18968	193364	2	24	5	1147.07	1	0.0946933	46	K12	0.133826	0.0604739
19488.2	205266	2	24	5	1221.42	1	0.107602	48	K12	0.142062	0.0626749
20300.5	207435	2	24	5	1271.55	1	0.0972999	50	K12	0.143564	0.0626364
21400.9	220559	2	24	5	1364.23	1	0.0982987	52	K12	0.152647	0.0637464
21184.5	223978	2	24	5	1331.77	1	0.0895342	54	K12	0.155013	0.0628655
22322.7	238438	2	24	5	1353.16	1	0.10038	56	K12	0.165021	0.0606182
22659.2	237420	2	24	5	1357.06	1	0.0997586	58	K12	0.164317	0.05989
22736.7	245192	2	24	5	1415.58	1	0.0952585	60	K12	0.169695	0.06226
24256.3	265242	2	24	5	1377.59	1	0.0942554	62	K12	0.183572	0.0567928
25066.8	261509	2	24	5	1519.27	1	0.0771745	64	K12	0.180988	0.0606087
25396.7	274402	2	24	5	1551.61	1	0.0974251	66	K12	0.189911	0.061095
27098.2	281140	2	24	5	1753.28	1	0.0786696	68	K12	0.194574	0.0647009
5424.86	28834.5	2	4	5	366.322	1	0.169367	0	K2	0.0199561	0.0675265
6276.1	35791	2	4	5	467.83	1	0.167374	2	K2	0.0247706	0.0745415
6091.63	36702.5	2	4	5	429.058	1	0.14082	4	K2	0.0254015	0.0704339
6228.12	38582.5	2	4	5	418.006	1	0.154391	6	K2	0.0267026	0.067116
6134.32	40733	2	4	5	457.205	1	0.162484	8	K2	0.028191	0.0745323
6295.86	41476.5	2	4	5	421.318	1	0.158396	10	K2	0.0287055	0.0669198
7126.62	46756	2	4	5	492.165	1	0.155539	12	K2	0.0323594	0.0690601
6916.96	46874	2	4	5	507.91	1	0.157413	14	K2	0.0324411	0.0734296
7830.88	53174	2	4	5	564.1	1	0.158855	16	K2	0.0368013	0.0720354
7463.92	52317.5	2	4	5	510.551	1	0.147278	18	K2	0.0362085	0.0684026
7527.94	53967.5	2	4	5	473.178	1	0.127101	20	K2	0.0373504	0.0628562
7736.7	54662.5	2	4	5	538.078	1	0.135989	22	K2	0.0378314	0.0695489
7715.81	56518.5	2	4	5	490.393	1	0.142843	24	K2	0.039116	0.0635569
8105.45	62178.5	2	4	5	524.301	1	0.136358	26	K2	0.0430332	0.064685
8174.5	64987.5	2	4	5	523.23	1	0.125194	28	K2	0.0449773	0.0640075
8145.97	67945	2	4	5	557.89	1	0.132168	30	K2	0.0470241	0.0684866
8307.2	69800	2	4	5	546.539	1	0.149579	32	K2	0.048308	0.065791
8075.36	69811.5	2	4	5	486.876	1	0.138522	34	K2	0.0483159	0.0602915
8483.35	73423.5	2	4	5	493.168	1	0.105283	36	K2	0.0508158	0.0581336
8833	77542.5	2	4	5	555.17	1	0.107999	38	K2	0.0536665	0.0628518
8777.57	79474.5	2	4	5	553.253	1	0.12379	40	K2	0.0550036	0.0630304
8956.68	82060.5	2	4	5	552.956	1	0.113159	42	K2	0.0567934	0.0617367
8769.18	84484	2	4	5	515.942	1	0.107086	44	K2	0.0584706	0.0588358
8964.28	89081	2	4	5	571.402	1	0.120411	46	K2	0.0616522	0.0637421
9328.39	93370.5	2	4	5	620.497	1	0.116429	48	K2	0.0646209	0.066517
9852.26	99978.5	2	4	5	606.327	1	0.118545	50	K2	0.0691943	0.061542
9828.79	102012	2	4	5	513.063	1	0.107428	52	K2	0.0706013	0.0522
9776.5	103182	2	4	5	572.214	1	0.114426	54	K2	0.0714117	0.0585295
10125.3	109972	2	4	5	633.12	1	0.115859	56	K2	0.076111	0.0625282
10408.4	112514	2	4	5	606.159	1	0.0998818	58	K2	0.0778703	0.0582377
10913.5	121452	2	4	5	642.961	1	0.105755	60	K2	0.0840559	0.0589142
11133.4	125689	2	4	5	655.049	1	0.101098	62	K2	0.0869883	0.0588363
11589.7	132798	2	4	5	668.122	1	0.0939259	64	K2	0.0919083	0.0576481
11547.1	138366	2	4	5	667.447	1	0.0979259	66	K2	0.0957619	0.0578023
11690.8	143562	2	4	5	631.155	1	0.0925518	68	K2	0.099358	0.0539871
8266.93	42627.5	2	6	5	502.107	1	0.198377	0	K3	0.0295021	0.0607368
9859.11	52367	2	6	5	694.053	1	0.172178	2	K3	0.0362427	0.0703971
10155.1	54379	2	6	5	700.466	1	0.174125	4	K3	0.0376352	0.0689766
10079.3	60165.5	2	6	5	710.516	1	0.169382	6	K3	0.04164	0.0704928
10460.6	63247	2	6	5	682.214	1	0.166013	8	K3	0.0437727	0.0652174
11660.9	71026.5	2	6	5	815.284	1	0.160342	10	K3	0.0491568	0.0699159
11719.1	75075.5	2	6	5	842.955	1	0.130812	12	K3	0.0519591	0.0719301
12125	79814	2	6	5	869.017	1	0.162883	14	K3	0.0552386	0.0716715
12528.2	82046.5	2	6	5	871.258	1	0.170236	16	K3	0.0567837	0.0695438
12665.8	83520	2	6	5	846.767	1	0.162621	18	K3	0.0578035	0.0668546
12758.8	87704.5	2	6	5	813.487	1	0.144281	20	K3	0.0606995	0.0637588
12593.7	88524.5	2	6	5	785.506	1	0.148917	22	K3	0.061267	0.0623729
12528.1	91808	2	6	5	834.258	1	0.13799	24	K3	0.0635395	0.066591
12631.7	94532	2	6	5	839.447	1	0.153201	26	K3	0.0654248	0.0664554
12708.2	98091	2	6	5	782.248	1	0.140774	28	K3	0.0678879	0.0615544
12865.4	100442	2	6	5	764.889	1	0.136325	30	K3	0.0695154	0.0594532
13857.1	109588	2	6	5	966.528	1	0.1414	32	K3	0.0758449	0.0697496
14158.3	114076	2	6	5	877.082	1	0.122142	34	K3	0.0789514	0.0619481
14704.7	121036	2	6	5	898.042	1	0.120615	36	K3	0.083768	0.0610718
15979.4	136029	2	6	5	894.742	1	0.124035	38	K3	0.0941445	0.0559936
15995.8	139394	2	6	5	1029.38	1	0.128144	40	K3	0.0964734	0.0643528
16546.6	146386	2	6	5	944.886	1	0.116563	42	K3	0.101313	0.0571046
18225	164804	2	6	5	1116.3	1	0.111491	44	K3	0.114059	0.0612509
18878.3	171518	2	6	5	1166.87	1	0.1128	46	K3	0.118706	0.0618101
20134.4	185144	2	6	5	1309.94	1	0.0960602	48	K3	0.128137	0.0650601
20807.1	199576	2	6	5	1292.13	1	0.100861	50	K3	0.138124	0.0621008
21092.6	209019	2	6	5	1246.55	1	0.0875224	52	K3	0.14466	0.059099
22844.3	227726	2	6	5	1389.86	1	0.0842506	54	K3	0.157607	0.0608406
24050.1	247375	2	6	5	1387.13	1	0.0835747	56	K3	0.171206	0.0576767
24168.6	264928	2	6	5	1508.75	1	0.0757177	58	K3	0.183355	0.0624262
26123.9	280662	2	6	5	1549.53	1	0.0739027	60	K3	0.194243	0.0593148
27614.6	304392	2	6	5	1569.92	1	0.0694737	62	K3	0.210667	0.0568512
28749.7	330888	2	6	5	1634.78	1	0.0629754	64	K3	0.229005	0.0568624
30238.7	344774	2	6	5	1831.97	1	0.0674819	66	K3	0.238615	0.0605838
30758.9	374238	2	6	5	1818.09	1	0.0572311	68	K3	0.259007	0.0591078
5762.53	34827.5	2	8	5	375.806	1	0.139372	0	K4	0.0241038	0.0652154
6086.43	39985.5	2	8	5	426.286	1	0.134382	2	K4	0.0276736	0.0700387
5946.27	40827	2	8	5	423.979	1	0.144673	4	K4	0.028256	0.0713017
5748.16	40364.5	2	8	5	400.015	1	0.148104	6	K4	0.0279359	0.0695901
6108.59	44596	2	8	5	437.402	1	0.144902	8	K4	0.0308645	0.0716043
6911.02	50414.5	2	8	5	513.716	1	0.151217	10	K4	0.0348914	0.074333
7185.49	56087	2	8	5	505.355	1	0.129063	12	K4	0.0388173	0.07033
7350.3	61791.5	2	8	5	480.82	1	0.12033	14	K4	0.0427654	0.0654151
7608.71	63855	2	8	5	527.427	1	0.130852	16	K4	0.0441935	0.0693188
7529.73	65157.5	2	8	5	548.016	1	0.120295	18	K4	0.0450949	0.0727802
7945.83	68997	2	8	5	517.084	1	0.129936	20	K4	0.0477522	0.0650762
7878.04	70445.5	2	8	5	513.09	1	0.122319	22	K4	0.0487547	0.0651292
7725.28	71745.5	2	8	5	519.563	1	0.117892	24	K4	0.0496544	0.067255
7794.84	72773	2	8	5	522.811	1	0.105212	26	K4	0.0503656	0.0670714
7687.11	72390	2	8	5	500.851	1	0.117157	28	K4	0.0501005	0.0651547
7754.75	75028.5	2	8	5	471.627	1	0.102411	30	K4	0.0519266	0.0608178
8410.34	81594	2	8	5	618.453	1	0.127871	32	K4	0.0564705	0.0735348
8661.62	85545	2	8	5	517.499	1	0.110026	34	K4	0.059205	0.0597462
9239.82	96525	2	8	5	591.985	1	0.10786	36	K4	0.0668041	0.0640689
9483.26	104816	2	8	5	542.217	1	0.10198	38	K4	0.0725422	0.0571763
9491.54	111910	2	8	5	520.693	1	0.0844035	40	K4	0.0774523	0.0548587
10314.9	121666	2	8	5	575.117	1	0.0946478	42	K4	0.084204	0.0557558
9954.38	124328	2	8	5	558.719	1	0.093264	44	K4	0.086046	0.056128
10802.5	123844	2	8	5	692.896	1	0.0903908	46	K4	0.0857114	0.0641424
10657.9	135132	2	8	5	585.472	1	0.0673991	48	K4	0.0935237	0.054933
11443.9	145562	2	8	5	680.403	1	0.0761191	50	K4	0.100742	0.0594555
11983.1	156620	2	8	5	733.567	1	0.0717406	52	K4	0.108395	0.0612166
13040.6	170651	2	8	5	821.543	1	0.0718289	54	K4	0.118106	0.0629988
13741	186518	2	8	5	763.504	1	0.0686913	56	K4	0.129087	0.055564
14199	194882	2	8	5	653.531	1	0.0535669	58	K4	0.134876	0.0460267
14765.5	206968	2	8	5	787.931	1	0.0564621	60	K4	0.143241	0.0533629
15632.9	231996	2	8	5	768.527	1	0.0556153	62	K4	0.160563	0.0491607
16279.3	240346	2	8	5	900.044	1	0.0510232	64	K4	0.166341	0.0552878
15963.3	250107	2	8	5	918.298	1	0.0518281	66	K4	0.173097	0.0575256
16600.8	263889	2	8	5	915.503	1	0.0518757	68	K4	0.182635	0.0551481
9488.51	60078	2	10	5	603.712	1	0.167291	0	K5	0.0415795	0.0636255
10294.3	70358	2	10	5	692.036	1	0.162387	2	K5	0.0486942	0.067225
10851.5	74057.5	2	10	5	772.373	1	0.155207	4	K5	0.0512546	0.0711767
11599.5	83582	2	10	5	803.237	1	0.143068	6	K5	0.0578464	0.0692475
12160.1	89185.5	2	10	5	846.088	1	0.164635	8	K5	0.0617245	0.0695792
12119.9	96405	2	10	5	807.462	1	0.16637	10	K5	0.0667211	0.0666231
12891.2	106988	2	10	5	813.4	1	0.155227	12	K5	0.0740458	0.0630973
12958.6	108150	2	10	5	929.502	1	0.146907	14	K5	0.0748493	0.0717285
13791.3	115100	2	10	5	907.981	1	0.15448	16	K5	0.0796601	0.0658372
13450.9	116300	2	10	5	892.432	1	0.137542	18	K5	0.0804899	0.0663472
13908.2	127860	2	10	5	804.749	1	0.120085	20	K5	0.0884911	0.0578615
14084.7	133448	2	10	5	777.158	1	0.13461	22	K5	0.0923579	0.0551774
14092.9	139871	2	10	5	933.35	1	0.132152	24	K5	0.0968035	0.0662282
14872.5	147358	2	10	5	892.132	1	0.128739	26	K5	0.101985	0.0599854
15244.9	153408	2	10	5	911.181	1	0.114571	28	K5	0.106173	0.0597695
14896.2	160748	2	10	5	948.189	1	0.127798	30	K5	0.111252	0.0636532
15859.2	174590	2	10	5	1086.11	1	0.12499	32	K5	0.120832	0.0684843
17038.9	194720	2	10	5	1048.7	1	0.124816	34	K5	0.134764	0.0615472
17915.3	205088	2	10	5	1082.73	1	0.112329	36	K5	0.14194	0.0604358
18763.4	223712	2	10	5	1155.45	1	0.11382	38	K5	0.154829	0.06158
19890.4	226028	2	10	5	1225.6	1	0.100062	40	K5	0.156432	0.0616177
20536.5	255250	2	10	5	1244.2	1	0.0909256	42	K5	0.176657	0.0605846
21652.3	270754	2	10	5	1286.5	1	0.0909098	44	K5	0.187387	0.0594161
21766.9	281042	2	10	5	1215.2	1	0.0859009	46	K5	0.194507	0.0558281
24298.1	300533	2	10	5	1365.64	1	0.0866277	48	K5	0.207996	0.0562035
25536.6	314822	2	10	5	1509.22	1	0.0851021	50	K5	0.217886	0.0591005
25446.2	340298	2	10	5	1412.53	1	0.0740275	52	K5	0.235517	0.0555106
26284.7	350338	2	10	5	1493.06	1	0.0762477	54	K5	0.242466	0.0568033
27435.6	353451	2	10	5	1593.27	1	0.0759139	56	K5	0.24462	0.058073
28055.9	357940	2	10	5	1673.69	1	0.0820146	58	K5	0.247727	0.0596555
29419.8	393021	2	10	5	1767.07	1	0.0739113	60	K5	0.272006	0.060064
30393.2	404736	2	10	5	1809	1	0.0727846	62	K5	0.280115	0.0595199
32032.9	415309	2	10	5	1861.5	1	0.0680394	64	K5	0.287432	0.0581122
32246.1	432066	2	10	5	2006.49	1	0.0624275	66	K5	0.299029	0.0622242
34123.1	463946	2	10	5	1946.25	1	0.0698677	68	K5	0.321093	0.0570362
10386.3	66901	2	12	5	725.056	1	0.1885	0	K6	0.0463016	0.0698091
12232.3	85738	2	12	5	952.203	1	0.168062	2	K6	0.0593385	0.0778433
12996.1	95474	2	12	5	862.733	1	0.161644	4	K6	0.0660767	0.0663842
13978.1	107896	2	12	5	931.036	1	0.145224	6	K6	0.0746742	0.0666068
14088.3	112041	2	12	5	938.75	1	0.139224	8	K6	0.0775426	0.0666334
14689.7	124243	2	12	5	1034.05	1	0.140407	10	K6	0.0859875	0.0703924
15217.8	129773	2	12	5	1019.36	1	0.146211	12	K6	0.0898148	0.0669847
14973.1	134932	2	12	5	970.229	1	0.140255	14	K6	0.0933856	0.064798
15162.7	140467	2	12	5	988.053	1	0.138201	16	K6	0.097216	0.0651634
15244.7	143956	2	12	5	937.407	1	0.141875	18	K6	0.099631	0.0614906
15586.4	151654	2	12	5	995.163	1	0.135907	20	K6	0.104958	0.0638483
15386.6	158800	2	12	5	975.674	1	0.132641	22	K6	0.109904	0.0634108
15708.3	165524	2	12	5	956.607	1	0.124532	24	K6	0.114557	0.0608984
16762.2	174484	2	12	5	1044.7	1	0.112307	26	K6	0.120759	0.0623245
15491.1	179482	2	12	5	965.07	1	0.117125	28	K6	0.124218	0.0622983
15803.7	187190	2	12	5	1008.94	1	0.128499	30	K6	0.129552	0.0638424
16483.2	196162	2	12	5	1160.04	1	0.114415	32	K6	0.135762	0.070377
17285.9	206752	2	12	5	1051.05	1	0.113424	34	K6	0.143092	0.0608042
17889.9	217362	2	12	5	1153.96	1	0.106065	36	K6	0.150434	0.0645034
18699.1	231518	2	12	5	1137.21	1	0.0905947	38	K6	0.160232	0.0608163
19430.7	251514	2	12	5	1184.48	1	0.0890937	40	K6	0.174071	0.0609589
20013.8	254872	2	12	5	1126.67	1	0.0743397	42	K6	0.176395	0.0562948
20055	271534	2	12	5	1209.99	1	0.0900692	44	K6	0.187927	0.0603336
20430.1	291074	2	12	5	1207.96	1	0.0835681	46	K6	0.20145	0.0591266
21176.7	301550	2	12	5	1205.19	1	0.0788813	48	K6	0.2087	0.0569112
21477.5	315820	2	12	5	1215.76	1	0.0705797	50	K6	0.218576	0.0566064
22198.1	354726	2	12	5	1075.65	1	0.0735402	52	K6	0.245503	0.0484569
21894.7	359165	2	12	5	1135.16	1	0.070262	54	K6	0.248575	0.0518464
22714.4	375749	2	12	5	1241.71	1	0.0675399	56	K6	0.260053	0.054666
23391.8	384570	2	12	5	1311.19	1	0.0575583	58	K6	0.266158	0.0560535
22852.8	400424	2	12	5	1285.01	1	0.0565551	60	K6	0.27713	0.0562296
23478.5	427707	2	12	5	1330.16	1	0.0599182	62	K6	0.296012	0.0566544
25053.9	452679	2	12	5	1326.58	1	0.0580402	64	K6	0.313295	0.0529491
25377.2	468316	2	12	5	1301.9	1	0.0560175	66	K6	0.324117	0.051302
25096	503237	2	12	5	1281.23	1	0.0596263	68	K6	0.348286	0.0510531
6070.58	36925.5	2	14	5	375.346	1	0.187942	0	K7	0.0255558	0.0618303
6967.7	41174.5	2	14	5	474.82	1	0.14594	2	K7	0.0284965	0.0681458
6577.15	41054	2	14	5	424.618	1	0.134847	4	K7	0.0284131	0.0645596
7260.1	46157.5	2	14	5	479.961	1	0.168671	6	K7	0.0319452	0.0661095
7351.45	51255.5	2	14	5	536.692	1	0.155676	8	K7	0.0354735	0.0730049
8177.7	59580	2	14	5	557.479	1	0.129067	10	K7	0.0412348	0.0681707
8131.92	61976.5	2	14	5	509.904	1	0.140622	12	K7	0.0428934	0.0627041
9176.22	66748.5	2	14	5	636.668	1	0.149194	14	K7	0.0461961	0.0693823
8805.79	64926.5	2	14	5	631.053	1	0.138447	16	K7	0.0449351	0.0716634
9840.42	70646.5	2	14	5	702.768	1	0.147143	18	K7	0.0488938	0.0714165
9699.41	71413.5	2	14	5	601.96	1	0.125136	20	K7	0.0494247	0.0620616
10225.8	76337	2	14	5	690.169	1	0.128214	22	K7	0.0528322	0.0674928
10653.9	77099	2	14	5	679.907	1	0.120069	24	K7	0.0533595	0.0638178
10839.9	77640.5	2	14	5	711.873	1	0.122245	26	K7	0.0537343	0.0656718
11383.3	83520.5	2	14	5	702.063	1	0.107951	28	K7	0.0578038	0.061675
11245.3	85206	2	14	5	714.254	1	0.109608	30	K7	0.0589703	0.0635159
11566.6	88044.5	2	14	5	768.79	1	0.0992033	32	K7	0.0609348	0.0664666
12335.6	91995	2	14	5	864.505	1	0.104874	34	K7	0.0636689	0.070082
12674.7	96299	2	14	5	804.437	1	0.10215	36	K7	0.0666477	0.0634678
13309.2	99718.5	2	14	5	791.506	1	0.0915454	38	K7	0.0690143	0.0594707
13994	109340	2	14	5	905.77	1	0.103027	40	K7	0.0756729	0.0647258
14719.2	115618	2	14	5	904.224	1	0.102253	42	K7	0.0800186	0.0614314
15381.1	130035	2	14	5	927.926	1	0.0981995	44	K7	0.0899961	0.060329
17291.4	137520	2	14	5	1085.7	1	0.0890914	46	K7	0.0951761	0.0627883
16608.1	145376	2	14	5	1030.74	1	0.0866965	48	K7	0.100613	0.0620624
17665.7	156990	2	14	5	1033.7	1	0.0887582	50	K7	0.108651	0.0585143
17915	158687	2	14	5	1121.43	1	0.087956	52	K7	0.109826	0.0625976
18552.9	162019	2	14	5	1081.44	1	0.0800863	54	K7	0.112132	0.0582895
19395.2	172817	2	14	5	1218.32	1	0.0809303	56	K7	0.119605	0.0628158
20554.4	190035	2	14	5	1241.64	1	0.0848096	58	K7	0.131522	0.0604074
21524.6	192865	2	14	5	1333.83	1	0.0714609	60	K7	0.13348	0.0619679
22179.1	206082	2	14	5	1275.16	1	0.0739713	62	K7	0.142628	0.0574937
22882.3	202660	2	14	5	1407.53	1	0.0806782	64	K7	0.140259	0.0615118
24412.4	219529	2	14	5	1586.3	1	0.0751105	66	K7	0.151934	0.064979
6054.01	37457.5	2	16	5	413.216	1	0.191745	0	K8	0.025924	0.068255
7245.78	49478.5	2	16	5	507.531	1	0.16972	2	K8	0.0342436	0.0700451
7336.71	50439.5	2	16	5	458.961	1	0.171267	4	K8	0.0349087	0.0625568
7678.93	55180.5	2	16	5	460.062	1	0.179138	6	K8	0.0381899	0.0599123
8021.87	62861	2	16	5	479.843	1	0.177431	8	K8	0.0435056	0.0598168
8894.76	67738	2	16	5	544.154	1	0.157213	10	K8	0.0468809	0.0611769
9366.55	72240.5	2	16	5	570.658	1	0.155725	12	K8	0.049997	0.0609251
10282.3	79117	2	16	5	640.844	1	0.11817	14	K8	0.0547562	0.0623248
10872.4	89796.5	2	16	5	672.382	1	0.135863	16	K8	0.0621474	0.0618429
11325.5	90415.5	2	16	5	665.333	1	0.125932	18	K8	0.0625758	0.0587464
11853.2	94311.5	2	16	5	701.569	1	0.122735	20	K8	0.0652722	0.0591879
12150.7	96563	2	16	5	751.808	1	0.129276	22	K8	0.0668304	0.0618737
12963.9	103094	2	16	5	746.478	1	0.138733	24	K8	0.0713508	0.0575813
13729.5	110272	2	16	5	860.206	1	0.107036	26	K8	0.0763179	0.0626541
13791	114558	2	16	5	888.498	1	0.102825	28	K8	0.0792843	0.0644259
13836.9	119260	2	16	5	805.762	1	0.114875	30	K8	0.0825385	0.0582329
14308.5	127598	2	16	5	832.984	1	0.115367	32	K8	0.0883098	0.0582161
14438.7	130758	2	16	5	827.332	1	0.103987	34	K8	0.0904968	0.0572997
14448.3	138073	2	16	5	857.493	1	0.111473	36	K8	0.0955591	0.0593491
15388	143458	2	16	5	949.585	1	0.10952	38	K8	0.099286	0.0617095
15557.3	148284	2	16	5	892.938	1	0.107246	40	K8	0.102626	0.0573968
17061.4	161790	2	16	5	910.263	1	0.0928789	42	K8	0.111973	0.0533523
18678.8	162657	2	16	5	1077.14	1	0.0810733	44	K8	0.112574	0.0576664
18509	173578	2	16	5	1052.58	1	0.0812677	46	K8	0.120132	0.0568686
21303.8	182522	2	16	5	1255.34	1	0.0697362	48	K8	0.126322	0.0589257
21577.7	190932	2	16	5	1226.59	1	0.0733315	50	K8	0.132142	0.0568451
20903.6	195978	2	16	5	1284.17	1	0.0841842	52	K8	0.135635	0.0614329
21490.4	230151	2	16	5	1169.01	1	0.080429	54	K8	0.159286	0.0543968
23508.9	226875	2	16	5	1361.1	1	0.0759645	56	K8	0.157018	0.0578975
23952.7	228752	2	16	5	1459.58	1	0.0668574	58	K8	0.158317	0.0609359
23398.6	226484	2	16	5	1494.42	1	0.0753833	60	K8	0.156748	0.0638678
24693.7	232356	2	16	5	1487.77	1	0.0753933	62	K8	0.160812	0.0602489
26179.3	238224	2	16	5	1577.3	1	0.0679195	64	K8	0.164873	0.0602497
27165.8	253204	2	16	5	1651.17	1	0.0660047	66	K8	0.17524	0.0607812
29188.3	255393	2	16	5	1790.37	1	0.0579346	68	K8	0.176755	0.0613387
3530.93	19814	2	18	5	221.503	1	0.149218	0	K9	0.0137131	0.0627321
4064.26	26394.5	2	18	5	308.708	1	0.172958	2	K9	0.0182674	0.0759569
4854.72	30070.5	2	18	5	371.424	1	0.159969	4	K9	0.0208115	0.0765078
5341.94	33254.5	2	18	5	376.309	1	0.135843	6	K9	0.0230152	0.0704442
5794.24	38542.5	2	18	5	373.505	1	0.133825	8	K9	0.0266749	0.0644615
6236.92	45257.5	2	18	5	419.285	1	0.131898	10	K9	0.0313223	0.0672262
6402.56	48550.5	2	18	5	458.993	1	0.154396	12	K9	0.0336014	0.071689
7406.22	53848.5	2	18	5	570.893	1	0.125722	14	K9	0.0372681	0.0770829
7495.35	56812.5	2	18	5	546.122	1	0.140386	16	K9	0.0393194	0.0728615
7238.44	56730.5	2	18	5	510.186	1	0.109323	18	K9	0.0392627	0.0704829
7577.16	61340	2	18	5	549.181	1	0.151433	20	K9	0.0424529	0.0724785
7395.37	64390.5	2	18	5	478.186	1	0.159208	22	K9	0.0445641	0.0646601
7657.16	65461	2	18	5	456.352	1	0.132992	24	K9	0.045305	0.0595981
8531.05	73115	2	18	5	565.142	1	0.156962	26	K9	0.0506023	0.0662453
8562.38	73797.5	2	18	5	625.302	1	0.141104	28	K9	0.0510746	0.073029
8934.27	79027.5	2	18	5	607.998	1	0.156245	30	K9	0.0546942	0.0680523
8947.57	80625.5	2	18	5	583.084	1	0.12932	32	K9	0.0558002	0.0651667
9606.31	86777	2	18	5	623.213	1	0.122488	34	K9	0.0600576	0.0648754
9566.79	93764	2	18	5	643.502	1	0.11154	36	K9	0.0648933	0.0672641
10037.9	96519.5	2	18	5	714.007	1	0.122177	38	K9	0.0668003	0.0711311
11080.3	106678	2	18	5	698.548	1	0.122235	40	K9	0.0738309	0.0630441
11651	114844	2	18	5	707.252	1	0.122853	42	K9	0.0794829	0.060703
12156.8	117583	2	18	5	705.105	1	0.12057	44	K9	0.0813782	0.0580008
12661.4	129279	2	18	5	818.814	1	0.112248	46	K9	0.0894729	0.0646703
13208.1	142680	2	18	5	842.176	1	0.113621	48	K9	0.0987472	0.063762
14335.2	150010	2	18	5	876.337	1	0.117469	50	K9	0.103821	0.0611317
14495.2	156720	2	18	5	852.666	1	0.0992848	52	K9	0.108464	0.0588242
15479.3	167760	2	18	5	921.804	1	0.107319	54	K9	0.116105	0.0595507
16321.4	184914	2	18	5	988.472	1	0.103744	56	K9	0.127978	0.0605629
16962.5	212940	2	18	5	990.104	1	0.0850703	58	K9	0.147374	0.05837
17351.9	215495	2	18	5	995.704	1	0.100889	60	K9	0.149142	0.0573828
17705.6	226286	2	18	5	1056.46	1	0.092541	62	K9	0.15661	0.0596682
18241.7	237584	2	18	5	1061.9	1	0.0925498	64	K9	0.164429	0.0582128
18680.7	250830	2	18	5	1056.23	1	0.0892037	66	K9	0.173597	0.0565411
19432.8	270068	2	18	5	1062.52	1	0.0864813	68	K9	0.186912	0.0546764
5573.22	32638.5	2	3	5	353.645	1	0.17534	0	L1	0.0225888	0.0634543
7044.73	41069.5	2	3	5	435.604	1	0.155763	2	L1	0.0284238	0.061834
7194.2	45111	2	3	5	453.12	1	0.164845	4	L1	0.0312209	0.0629842
7127.79	47419.5	2	3	5	492.17	1	0.165998	6	L1	0.0328186	0.0690495
6853.6	47873.5	2	3	5	446.929	1	0.160584	8	L1	0.0331328	0.0652108
7289.84	51977.5	2	3	5	541.594	1	0.154862	10	L1	0.0359732	0.0742945
7672.67	57587	2	3	5	525.291	1	0.154741	12	L1	0.0398555	0.0684626
7753.42	61416.5	2	3	5	529.403	1	0.14465	14	L1	0.0425058	0.06828
7311.72	60239	2	3	5	500.774	1	0.14707	16	L1	0.0416909	0.0684892
7442.85	61971.5	2	3	5	469.424	1	0.13952	18	L1	0.0428899	0.0630705
7513.78	59883	2	3	5	435.476	1	0.148328	20	L1	0.0414445	0.057957
7552.06	60179.5	2	3	5	478.587	1	0.141406	22	L1	0.0416497	0.0633717
8104.51	64750.5	2	3	5	503.857	1	0.128573	24	L1	0.0448133	0.0621699
7673.36	67551	2	3	5	467.16	1	0.141572	26	L1	0.0467515	0.0608808
8440.53	67430	2	3	5	598.99	1	0.150693	28	L1	0.0466677	0.070966
8388.71	69106	2	3	5	647.374	1	0.15388	30	L1	0.0478277	0.077172
9089.05	75743	2	3	5	608.696	1	0.143441	32	L1	0.0524211	0.0669702
9422.45	79480	2	3	5	588.548	1	0.149139	34	L1	0.0550074	0.0624623
9592.25	82695.5	2	3	5	587.224	1	0.142362	36	L1	0.0572328	0.0612186
9804.5	87457.5	2	3	5	595.069	1	0.145648	38	L1	0.0605286	0.0606935
10437.5	93059	2	3	5	652.634	1	0.135587	40	L1	0.0644053	0.0625276
10281.4	96975	2	3	5	642.727	1	0.126592	42	L1	0.0671156	0.0625135
11240.3	101990	2	3	5	673.584	1	0.121788	44	L1	0.0705864	0.059926
10929	103407	2	3	5	715.178	1	0.139509	46	L1	0.0715671	0.0654386
11110.5	103730	2	3	5	660.59	1	0.109934	48	L1	0.071791	0.0594561
11635.2	109692	2	3	5	740.243	1	0.124537	50	L1	0.0759169	0.0636207
11615.8	113585	2	3	5	754.756	1	0.127131	52	L1	0.0786112	0.0649767
12550.2	118177	2	3	5	695.9	1	0.120025	54	L1	0.0817893	0.0554495
12962.3	123429	2	3	5	736.224	1	0.104886	56	L1	0.0854241	0.0567973
13448.5	129342	2	3	5	882.316	1	0.108841	58	L1	0.0895168	0.0656068
13557.8	138200	2	3	5	834.019	1	0.105201	60	L1	0.0956474	0.061516
14467.2	155130	2	3	5	885.175	1	0.108431	62	L1	0.107364	0.0611848
14684.1	162582	2	3	5	880.805	1	0.111774	64	L1	0.112522	0.0599834
14947.9	161804	2	3	5	934.222	1	0.11119	66	L1	0.111983	0.0624984
15260.7	173790	2	3	5	1007.37	1	0.131269	68	L1	0.120278	0.0660106
6535.47	40428	2	21	5	424.78	1	0.168264	0	L10	0.0279799	0.0649961
7553.98	48363.5	2	21	5	487.506	1	0.145595	2	L10	0.033472	0.0645362
7305.07	51185.5	2	21	5	421.83	1	0.162213	4	L10	0.035425	0.0577448
7298.66	50554	2	21	5	449.803	1	0.158566	6	L10	0.034988	0.0616282
7486.3	53099.5	2	21	5	543.998	1	0.176973	8	L10	0.0367497	0.0726659
7653.94	56673	2	21	5	561.434	1	0.160487	10	L10	0.0392229	0.0733522
7526.59	59320	2	21	5	546.116	1	0.156991	12	L10	0.0410549	0.0725582
7333.09	60613	2	21	5	503.98	1	0.1241	14	L10	0.0419497	0.0687268
7740.65	65439	2	21	5	522.696	1	0.133247	16	L10	0.0452898	0.0675261
8110.5	69707.5	2	21	5	586.088	1	0.131995	18	L10	0.048244	0.0722628
8149.15	73878.5	2	21	5	548.314	1	0.128164	20	L10	0.0511307	0.0672848
8882.01	79680	2	21	5	605.372	1	0.128051	22	L10	0.0551458	0.0681571
9344.9	85384.5	2	21	5	628.693	1	0.154565	24	L10	0.0590939	0.0672766
10297.5	90626	2	21	5	707.971	1	0.13961	26	L10	0.0627215	0.0687518
10442.9	100303	2	21	5	693.002	1	0.104235	28	L10	0.0694188	0.066361
10362.2	107292	2	21	5	648.753	1	0.117045	30	L10	0.0742559	0.0626077
11018.9	118120	2	21	5	736.42	1	0.113729	32	L10	0.0817495	0.0668326
12092.6	131087	2	21	5	721.359	1	0.095406	34	L10	0.0907242	0.0596528
11933.7	139582	2	21	5	693.543	1	0.089077	36	L10	0.0966031	0.0581162
14036.7	146629	2	21	5	923.715	1	0.0907053	38	L10	0.101481	0.065807
13169.7	153031	2	21	5	826.161	1	0.0798353	40	L10	0.105911	0.0627318
13334	166413	2	21	5	770.283	1	0.079397	42	L10	0.115173	0.0577681
14082	174156	2	21	5	851.882	1	0.0885254	44	L10	0.120532	0.0604942
15073.4	188375	2	21	5	845.551	1	0.073159	46	L10	0.130373	0.0560957
16359.7	200032	2	21	5	977.318	1	0.0670896	48	L10	0.138441	0.0597393
17684.7	208701	2	21	5	1036.67	1	0.0727681	50	L10	0.14444	0.0586195
18633.1	224308	2	21	5	1112.51	1	0.0622444	52	L10	0.155241	0.0597062
19903.6	239728	2	21	5	1158.54	1	0.0725597	54	L10	0.165913	0.0582074
20159.2	251841	2	21	5	1118.95	1	0.0603524	56	L10	0.174297	0.0555058
20425.6	272492	2	21	5	1162.4	1	0.0648041	58	L10	0.18859	0.0569091
21229.8	275469	2	21	5	1283.07	1	0.0629281	60	L10	0.19065	0.060437
22307.8	293316	2	21	5	1339.03	1	0.0672276	62	L10	0.203001	0.060025
23023.4	306600	2	21	5	1313.74	1	0.0555127	64	L10	0.212195	0.0570612
23813.4	342366	2	21	5	1402.6	1	0.0558486	66	L10	0.236948	0.0588996
24151.3	335523	2	21	5	1390.86	1	0.0560102	68	L10	0.232213	0.0575895
5259.64	31139	2	23	5	300.082	1	0.238109	0	L11	0.021551	0.0570536
6376.86	37386.5	2	23	5	453.652	1	0.207159	2	L11	0.0258749	0.0711403
6868.17	40360	2	23	5	454.278	1	0.152042	4	L11	0.0279328	0.0661425
7081.83	44297	2	23	5	503.71	1	0.156945	6	L11	0.0306576	0.0711271
7749.84	54273	2	23	5	495.419	1	0.152805	8	L11	0.0375619	0.0639263
8086.41	57105	2	23	5	603.253	1	0.1376	10	L11	0.0395219	0.0746009
9375.11	64814	2	23	5	629.105	1	0.131975	12	L11	0.0448572	0.0671037
8899.74	67167.5	2	23	5	688.73	1	0.172383	14	L11	0.046486	0.0773877
8964.51	70156	2	23	5	709.849	1	0.168118	16	L11	0.0485544	0.0791844
9299.2	72106	2	23	5	641.863	1	0.140844	18	L11	0.0499039	0.0690235
10758	77654	2	23	5	708.115	1	0.14764	20	L11	0.0537437	0.0658222
9686.6	74621	2	23	5	759.053	1	0.150752	22	L11	0.0516445	0.0783611
10105.4	76891	2	23	5	805.427	1	0.137502	24	L11	0.0532156	0.0797026
9889.23	79329.5	2	23	5	700.253	1	0.143332	26	L11	0.0549033	0.0708097
10293.4	86063.5	2	23	5	703.838	1	0.151901	28	L11	0.0595638	0.0683775
10531.4	92349	2	23	5	707.995	1	0.139468	30	L11	0.0639139	0.0672269
11297.9	99013.5	2	23	5	758.142	1	0.133272	32	L11	0.0685264	0.0671048
11904.8	107324	2	23	5	774.552	1	0.142543	34	L11	0.074278	0.0650622
13962.9	119752	2	23	5	907.436	1	0.120824	36	L11	0.0828793	0.0649893
14125.1	128564	2	23	5	890.224	1	0.116309	38	L11	0.0889784	0.0630241
14802.4	136994	2	23	5	933.157	1	0.112998	40	L11	0.094812	0.0630408
15563.1	147542	2	23	5	974.554	1	0.119545	42	L11	0.102112	0.0626195
17559	159169	2	23	5	1073.05	1	0.102985	44	L11	0.110159	0.0611109
18073.7	165460	2	23	5	1067.35	1	0.108298	46	L11	0.114513	0.0590554
17219.7	180450	2	23	5	933.867	1	0.12331	48	L11	0.124888	0.0542325
18603.6	184808	2	23	5	1169.67	1	0.0940137	50	L11	0.127904	0.0628733
18971	201348	2	23	5	1062.72	1	0.105184	52	L11	0.139351	0.0560181
19836	220938	2	23	5	1219.56	1	0.0948331	54	L11	0.15291	0.0614821
20978.3	241410	2	23	5	1281.25	1	0.0984248	56	L11	0.167077	0.0610752
22974.3	277954	2	23	5	1305.92	1	0.0940605	58	L11	0.192369	0.0568426
23156.9	308478	2	23	5	1317.6	1	0.0909658	60	L11	0.213495	0.0568987
22768.4	300798	2	23	5	1330.09	1	0.0959168	62	L11	0.20818	0.0584182
23100.9	357282	2	23	5	1310.78	1	0.0871327	64	L11	0.247271	0.0567414
24081	418426	2	23	5	1313.42	1	0.0724905	66	L11	0.289589	0.0545416
25883.6	440572	2	23	5	1375.91	1	0.095842	68	L11	0.304916	0.0531576
8654.68	74345	2	25	5	555.428	1	0.175885	0	L12	0.0514535	0.0641767
9115.23	79938	2	25	5	593.984	1	0.137367	2	L12	0.0553244	0.065164
9557.59	86249.5	2	25	5	517.149	1	0.135802	4	L12	0.0596925	0.0541087
10345.3	95966	2	25	5	610.366	1	0.162522	6	L12	0.0664172	0.0589996
11381.2	108474	2	25	5	676.301	1	0.161756	8	L12	0.0750743	0.0594226
11737.5	118499	2	25	5	656.649	1	0.114623	10	L12	0.0820121	0.0559447
12553.5	124286	2	25	5	752.863	1	0.123155	12	L12	0.0860173	0.0599726
14803.1	133552	2	25	5	911.825	1	0.133485	14	L12	0.0924298	0.0615971
14138	144532	2	25	5	857.086	1	0.129535	16	L12	0.10003	0.0606227
13769.9	146067	2	25	5	824.776	1	0.138062	18	L12	0.101092	0.0598969
14704.8	151898	2	25	5	912.635	1	0.131948	20	L12	0.105127	0.0620636
15007.1	157024	2	25	5	846.033	1	0.146143	22	L12	0.108675	0.0563754
16314.9	170622	2	25	5	947.831	1	0.122346	24	L12	0.118086	0.0580959
16227.7	171416	2	25	5	978.406	1	0.126947	26	L12	0.118636	0.0602923
16149.3	175210	2	25	5	1000.78	1	0.114595	28	L12	0.121262	0.0619702
16562.5	183844	2	25	5	973.931	1	0.112694	30	L12	0.127236	0.0588032
17472.5	210953	2	25	5	970.043	1	0.114062	32	L12	0.145999	0.0555182
18413.2	225036	2	25	5	1002.71	1	0.121501	34	L12	0.155745	0.0544561
18519.1	230376	2	25	5	1003	1	0.110026	36	L12	0.159442	0.0541603
19503.8	223422	2	25	5	1149.16	1	0.0996192	38	L12	0.154629	0.0589196
20331.2	251625	2	25	5	1137.47	1	0.102416	40	L12	0.174147	0.0559469
21269.9	247694	2	25	5	1189.35	1	0.101437	42	L12	0.171427	0.055917
22356.2	278518	2	25	5	1191.64	1	0.104665	44	L12	0.19276	0.0533024
22194.5	268442	2	25	5	1218.91	1	0.0935962	46	L12	0.185787	0.0549195
23382.8	279618	2	25	5	1345.84	1	0.0966422	48	L12	0.193521	0.0575568
24631.6	297023	2	25	5	1470.62	1	0.100002	50	L12	0.205567	0.0597045
24586.7	298388	2	25	5	1469.83	1	0.0915906	52	L12	0.206512	0.0597814
25665.6	317720	2	25	5	1451.47	1	0.0973998	54	L12	0.219891	0.056553
26618.6	341336	2	25	5	1555.82	1	0.0827235	56	L12	0.236236	0.0584484
27180.2	368428	2	25	5	1552.65	1	0.0916725	58	L12	0.254985	0.0571245
27234.6	361541	2	25	5	1670.76	1	0.0891616	60	L12	0.250219	0.061347
29220.7	380761	2	25	5	1739.94	1	0.0898776	62	L12	0.263521	0.0595447
30127.6	401101	2	25	5	1653.63	1	0.0888998	64	L12	0.277599	0.0548876
30736.6	407204	2	25	5	1774.13	1	0.0843389	66	L12	0.281822	0.0577203
31730.3	435530	2	25	5	1803.17	1	0.0825073	68	L12	0.301426	0.0568282
3000.28	16261.5	2	5	5	195.187	1	0.174416	0	L2	0.0112544	0.0650563
3198.32	18798	2	5	5	232.172	1	0.171439	2	L2	0.0130099	0.0725919
3221.74	21259.5	2	5	5	225.27	1	0.188337	4	L2	0.0147135	0.0699218
3228.69	21060	2	5	5	202.178	1	0.175534	6	L2	0.0145754	0.0626191
3909.53	23545	2	5	5	248.216	1	0.190869	8	L2	0.0162953	0.0634899
4203.4	24912.5	2	5	5	290.278	1	0.174205	10	L2	0.0172417	0.0690579
3898.89	25137.5	2	5	5	268.9	1	0.180669	12	L2	0.0173974	0.0689685
4178.14	25371.5	2	5	5	271.861	1	0.164595	14	L2	0.0175594	0.0650675
4417.34	28073.5	2	5	5	322.938	1	0.186974	16	L2	0.0194294	0.0731069
4540.37	29982.5	2	5	5	297.593	1	0.146	18	L2	0.0207506	0.0655436
4366.11	31382.5	2	5	5	320.617	1	0.16668	20	L2	0.0217196	0.0734331
4801.85	33160	2	5	5	329.511	1	0.161392	22	L2	0.0229497	0.0686215
5113.36	36031	2	5	5	293.243	1	0.154166	24	L2	0.0249367	0.0573484
5409.44	38708	2	5	5	315.652	1	0.152707	26	L2	0.0267895	0.0583521
4827.11	38986	2	5	5	292.488	1	0.141529	28	L2	0.0269819	0.0605927
5444.14	45508.5	2	5	5	335.275	1	0.157509	30	L2	0.031496	0.0615846
5066.67	43569	2	5	5	311.149	1	0.129422	32	L2	0.0301537	0.0614109
5333.16	44387	2	5	5	297.342	1	0.115344	34	L2	0.0307199	0.0557534
5351.99	45479	2	5	5	306.137	1	0.110047	36	L2	0.0314756	0.0572005
5373.38	46396	2	5	5	354.088	1	0.149736	38	L2	0.0321103	0.0658966
6287.93	51894	2	5	5	329.069	1	0.10762	40	L2	0.0359154	0.0523334
5619.03	50844.5	2	5	5	336.192	1	0.108097	42	L2	0.035189	0.0598309
5300.27	50117	2	5	5	293.316	1	0.0926412	44	L2	0.0346855	0.0553398
5914.94	53746	2	5	5	340.082	1	0.0933126	46	L2	0.0371971	0.0574954
6077.59	60268.5	2	5	5	372.303	1	0.134497	48	L2	0.0417113	0.0612583
6439.21	61593	2	5	5	440.104	1	0.0982914	50	L2	0.042628	0.0683476
6533.82	62766.5	2	5	5	330.003	1	0.102866	52	L2	0.0434402	0.050507
7025.84	67811.5	2	5	5	370.005	1	0.116857	54	L2	0.0469318	0.0526635
7196.71	69777	2	5	5	428.776	1	0.100575	56	L2	0.0482921	0.0595795
7148.81	72172.5	2	5	5	378.053	1	0.0860708	58	L2	0.04995	0.0528833
7369.25	76196.5	2	5	5	384.476	1	0.0948527	60	L2	0.0527349	0.052173
7349.03	79615.5	2	5	5	336.365	1	0.0795285	62	L2	0.0551012	0.04577
7381.66	83009.5	2	5	5	364.532	1	0.104515	64	L2	0.0574502	0.0493835
7536.95	85819.5	2	5	5	351.02	1	0.0776741	66	L2	0.0593949	0.0465733
8116.2	89307.5	2	5	5	399.594	1	0.092517	68	L2	0.0618089	0.0492341
7843.29	45715	2	7	5	509.777	1	0.143658	0	L3	0.031639	0.0649954
9832.9	61600	2	7	5	667.222	1	0.170399	2	L3	0.0426328	0.067856
9666.28	63897.5	2	7	5	648.924	1	0.140652	4	L3	0.0442229	0.0671327
10479.5	69112.5	2	7	5	656.082	1	0.14484	6	L3	0.0478322	0.062606
11483	80241.5	2	7	5	783.6	1	0.155718	8	L3	0.0555344	0.06824
12356.9	83435.5	2	7	5	828.06	1	0.141546	10	L3	0.057745	0.0670121
12474.3	89527.5	2	7	5	834.687	1	0.144827	12	L3	0.0619612	0.0669125
13043.3	93328	2	7	5	856.34	1	0.139746	14	L3	0.0645915	0.0656535
12637.6	96861	2	7	5	775.839	1	0.136762	16	L3	0.0670367	0.0613912
12987	102700	2	7	5	792.039	1	0.124212	18	L3	0.0710778	0.0609869
13369.3	105464	2	7	5	873.194	1	0.124181	20	L3	0.0729911	0.0653133
12949	105953	2	7	5	824.906	1	0.116639	22	L3	0.0733292	0.0637043
12967.2	114218	2	7	5	800.695	1	0.140349	24	L3	0.0790489	0.0617478
13058.1	116206	2	7	5	780.086	1	0.123989	26	L3	0.0804252	0.0597398
13980.2	124168	2	7	5	858.292	1	0.109387	28	L3	0.0859353	0.0613932
13564.9	131592	2	7	5	800.024	1	0.0943439	30	L3	0.0910733	0.0589774
14525.9	139548	2	7	5	847.545	1	0.0889568	32	L3	0.0965796	0.0583471
15293.9	149584	2	7	5	869.641	1	0.102129	34	L3	0.103525	0.0568618
15603.3	157202	2	7	5	937.339	1	0.104723	36	L3	0.108798	0.0600732
16737.7	172949	2	7	5	1016.89	1	0.11166	38	L3	0.119697	0.0607544
17853.9	185765	2	7	5	1036.37	1	0.101031	40	L3	0.128566	0.0580471
18411.9	201790	2	7	5	1031.23	1	0.0983617	42	L3	0.139657	0.056009
19652.7	208140	2	7	5	1191.37	1	0.0823575	44	L3	0.144052	0.0606211
20354.9	225366	2	7	5	1122.44	1	0.0734919	46	L3	0.155974	0.0551436
21523.3	239034	2	7	5	1353.94	1	0.0817339	48	L3	0.165434	0.0629059
21914	249402	2	7	5	1201.51	1	0.0636736	50	L3	0.172609	0.0548283
22151.8	266878	2	7	5	1261.55	1	0.0625253	52	L3	0.184704	0.0569503
23700.8	286120	2	7	5	1385.81	1	0.0653959	54	L3	0.198021	0.0584711
23948.3	302126	2	7	5	1371.04	1	0.0698476	56	L3	0.209099	0.0572501
24165.3	321906	2	7	5	1393.08	1	0.0694905	58	L3	0.222788	0.0576477
27157.5	353334	2	7	5	1539.23	1	0.0704538	60	L3	0.244539	0.056678
28252.4	363048	2	7	5	1757.82	1	0.0734182	62	L3	0.251262	0.0622184
28911.3	392646	2	7	5	1776.63	1	0.0643935	64	L3	0.271747	0.0614511
30346.9	422220	2	7	5	1740.9	1	0.0629049	66	L3	0.292215	0.0573666
31366.8	462676	2	7	5	1798.07	1	0.0664329	68	L3	0.320214	0.0573242
3132.99	16913.5	2	2	3	192.671	1	0.208069	0	G1	0.0117057	0.0614974
3798.9	22264	2	2	3	252.457	1	0.166534	2	G1	0.0154087	0.0664553
3931.69	24591.5	2	2	3	285.141	1	0.173406	4	G1	0.0170196	0.0725237
3644.86	23827	2	2	3	245.784	1	0.175643	6	G1	0.0164905	0.0674331
3614.71	22874	2	2	3	215.286	1	0.214263	8	G1	0.0158309	0.0595582
3593.48	22800	2	2	3	223.546	1	0.186565	10	G1	0.0157797	0.0622088
3468.86	23313	2	2	3	196.408	1	0.118418	12	G1	0.0161347	0.0566205
3269.25	23138.5	2	2	3	184.974	1	0.178403	14	G1	0.016014	0.0565799
3399.86	22561	2	2	3	217.991	1	0.175459	16	G1	0.0156143	0.0641176
3667.81	25438	2	2	3	267.484	1	0.191401	18	G1	0.0176054	0.0729274
3712.21	26484.5	2	2	3	246.894	1	0.161307	20	G1	0.0183297	0.0665087
3450.93	24227.5	2	2	3	214.004	1	0.15348	22	G1	0.0167676	0.0620134
3310.69	23822.5	2	2	3	206.857	1	0.179179	24	G1	0.0164873	0.0624815
3576	25662	2	2	3	240.989	1	0.150067	26	G1	0.0177604	0.0673906
3041.28	22608.5	2	2	3	197.864	1	0.169258	28	G1	0.0156471	0.0650594
3173.35	25698	2	2	3	191.221	1	0.172054	30	G1	0.0177854	0.0602584
2874.01	23764	2	2	3	171.567	1	0.167212	32	G1	0.0164469	0.0596958
3051.55	24744	2	2	3	161.575	1	0.159838	34	G1	0.0171251	0.0529484
3148.26	25107	2	2	3	184.315	1	0.149332	36	G1	0.0173763	0.0585449
3265.38	25494	2	2	3	190.551	1	0.161859	38	G1	0.0176442	0.0583551
2970.5	23619	2	2	3	176.755	1	0.15838	40	G1	0.0163465	0.0595034
2907.49	24813.5	2	2	3	182.951	1	0.136975	42	G1	0.0171732	0.062924
3388.3	26395.5	2	2	3	209.678	1	0.166126	44	G1	0.0182681	0.0618829
2931.14	24583.5	2	2	3	212.607	1	0.158353	46	G1	0.017014	0.072534
3006.54	23784.5	2	2	3	227.663	1	0.188944	48	G1	0.016461	0.0757227
3128.8	24796.5	2	2	3	210.098	1	0.150294	50	G1	0.0171614	0.0671496
3202.72	27219.5	2	2	3	191.226	1	0.142423	52	G1	0.0188384	0.0597074
3094.05	25759.5	2	2	3	207.683	1	0.159934	54	G1	0.0178279	0.0671233
3050.4	25437.5	2	2	3	158.783	1	0.149119	56	G1	0.0176051	0.0520532
3309.15	25158	2	2	3	190.579	1	0.129227	58	G1	0.0174116	0.0575917
2911.04	24882	2	2	3	170.578	1	0.142393	60	G1	0.0172206	0.0585969
3265.79	26589.5	2	2	3	190.091	1	0.140071	62	G1	0.0184024	0.0582067
3253.78	25776	2	2	3	159.539	1	0.112384	64	G1	0.0178393	0.0490321
2970.2	24962.5	2	2	3	139.965	1	0.119577	66	G1	0.0172763	0.047123
3210.66	26398	2	2	3	170.598	1	0.14098	68	G1	0.0182698	0.0531349
6878.11	39718.5	2	20	3	462.138	1	0.152152	0	G10	0.0274888	0.0671898
7477.57	46096	2	20	3	488.366	1	0.159942	2	G10	0.0319026	0.0653108
7286.72	47098.5	2	20	3	508.097	1	0.151705	4	G10	0.0325965	0.0697291
7078.52	47161.5	2	20	3	453.035	1	0.192123	6	G10	0.0326401	0.0640013
7064.36	50653.5	2	20	3	507.877	1	0.177003	8	G10	0.0350568	0.0718928
7775.26	58759.5	2	20	3	576.459	1	0.167735	10	G10	0.0406669	0.0741402
7789.81	62082	2	20	3	539.22	1	0.157081	12	G10	0.0429664	0.0692212
8174.34	66371.5	2	20	3	508.957	1	0.147674	14	G10	0.0459351	0.0622627
8460.15	72209.5	2	20	3	532.943	1	0.166033	16	G10	0.0499756	0.0629945
8681.95	75921.5	2	20	3	549.989	1	0.151373	18	G10	0.0525446	0.0633485
8844.18	77626	2	20	3	571.473	1	0.15012	20	G10	0.0537243	0.0646157
9237.83	85669.5	2	20	3	562.592	1	0.124624	22	G10	0.0592911	0.0609009
10017.8	92740	2	20	3	698.696	1	0.144026	24	G10	0.0641846	0.0697451
10186	99416	2	20	3	674.965	1	0.109245	26	G10	0.068805	0.0662638
10544.1	108820	2	20	3	675.968	1	0.11449	28	G10	0.075313	0.0641086
11479	117599	2	20	3	782.018	1	0.113003	30	G10	0.0813892	0.0681258
11833.1	126507	2	20	3	697.059	1	0.133295	32	G10	0.0875544	0.0589075
12523.6	139566	2	20	3	749.099	1	0.115807	34	G10	0.0965921	0.0598149
13373.8	146452	2	20	3	856.742	1	0.109566	36	G10	0.101359	0.0640613
14347.5	165896	2	20	3	837.37	1	0.108571	38	G10	0.114816	0.0583635
14683.9	177464	2	20	3	837.105	1	0.0916685	40	G10	0.122821	0.0570084
16723.4	194316	2	20	3	1008.57	1	0.082319	42	G10	0.134484	0.060309
17658.8	206373	2	20	3	1189.53	1	0.0913051	44	G10	0.142829	0.0673618
18820.2	216456	2	20	3	1170.18	1	0.078119	46	G10	0.149807	0.0621771
18667.2	219864	2	20	3	952.502	1	0.0669958	48	G10	0.152166	0.0510255
19741.3	239078	2	20	3	1102.06	1	0.0597414	50	G10	0.165464	0.0558252
20495.9	251204	2	20	3	1276.63	1	0.0638976	52	G10	0.173856	0.0622871
21719.1	267192	2	20	3	1204.81	1	0.0578778	54	G10	0.184921	0.0554726
22059.4	270946	2	20	3	1255.4	1	0.0641599	56	G10	0.187519	0.0569103
24418.4	299686	2	20	3	1473.36	1	0.0582804	58	G10	0.20741	0.0603383
24550.1	308252	2	20	3	1494.25	1	0.0529298	60	G10	0.213338	0.0608652
26414	326070	2	20	3	1688.26	1	0.0516911	62	G10	0.225671	0.0639154
26368.6	330612	2	20	3	1676.74	1	0.052162	64	G10	0.228814	0.0635887
27081.1	373298	2	20	3	1576.64	1	0.0557626	66	G10	0.258356	0.0582194
28430.2	384772	2	20	3	1653.18	1	0.0515091	68	G10	0.266297	0.0581487
3530.35	22051	2	22	3	210.701	1	0.174729	0	G11	0.0152613	0.0596827
4299.72	26742.5	2	22	3	271.796	1	0.209536	2	G11	0.0185083	0.0632126
4740.07	31025.5	2	22	3	299.288	1	0.183537	4	G11	0.0214725	0.06314
4776.84	32793.5	2	22	3	325.837	1	0.197778	6	G11	0.0226961	0.0682117
5039.23	35975.5	2	22	3	315.197	1	0.162224	8	G11	0.0248983	0.0625485
5803.27	42019.5	2	22	3	326.899	1	0.181659	10	G11	0.0290813	0.0563301
6480.16	46587.5	2	22	3	367.017	1	0.176004	12	G11	0.0322428	0.056637
6250.94	45740	2	22	3	331.352	1	0.124119	14	G11	0.0316563	0.0530084
6542.03	46590.5	2	22	3	351.649	1	0.166625	16	G11	0.0322449	0.0537522
6484.13	48464.5	2	22	3	362.134	1	0.19946	18	G11	0.0335419	0.0558493
6445.96	48095	2	22	3	298.753	1	0.170572	20	G11	0.0332861	0.0463474
5853.27	41145.5	2	22	3	280.72	1	0.211494	22	G11	0.0284764	0.0479595
5816.63	39773	2	22	3	298.707	1	0.174744	24	G11	0.0275265	0.051354
5844.67	40198	2	22	3	276.223	1	0.167943	26	G11	0.0278207	0.0472606
5771.61	39441	2	22	3	213.301	1	0.186498	28	G11	0.0272968	0.0369569
5534.04	39987	2	22	3	247.699	1	0.180696	30	G11	0.0276747	0.0447592
5941.24	39807	2	22	3	253.54	1	0.156418	32	G11	0.0275501	0.0426745
5598.96	38967	2	22	3	202.164	1	0.160064	34	G11	0.0269687	0.0361075
5739.84	39441.5	2	22	3	236.068	1	0.151989	36	G11	0.0272971	0.0411279
5597.01	38597.5	2	22	3	228.534	1	0.130589	38	G11	0.026713	0.0408314
5298.47	37444	2	22	3	239.467	1	0.189414	40	G11	0.0259147	0.0451955
5322.86	38484	2	22	3	209.225	1	0.163624	42	G11	0.0266344	0.0393069
5064.35	37461.5	2	22	3	239.894	1	0.157241	44	G11	0.0259268	0.0473693
5536.16	36709.5	2	22	3	225.105	1	0.168916	46	G11	0.0254063	0.0406608
6012.15	38545.5	2	22	3	263.633	1	0.131828	48	G11	0.026677	0.04385
6122.62	39786	2	22	3	240.896	1	0.150794	50	G11	0.0275355	0.0393452
6022.27	43950	2	22	3	232.473	1	0.135657	52	G11	0.0304174	0.0386022
6400.32	46283.5	2	22	3	314.874	1	0.133258	54	G11	0.0320324	0.0491966
6086.62	43191	2	22	3	261.905	1	0.168987	56	G11	0.0298921	0.0430296
6781.86	45082.5	2	22	3	333.305	1	0.160045	58	G11	0.0312012	0.0491466
6567.42	48190	2	22	3	305.673	1	0.16671	60	G11	0.0333519	0.0465438
7254.3	54551	2	22	3	345.145	1	0.121516	62	G11	0.0377543	0.0475779
6959.9	46646.5	2	22	3	344.292	1	0.0970169	64	G11	0.0322836	0.0494679
7448.97	50338	2	22	3	356.523	1	0.135054	66	G11	0.0348385	0.047862
7756.49	55416	2	22	3	400.788	1	0.100832	68	G11	0.0383529	0.0516714
5622.15	34803.5	2	24	3	334.58	1	0.161684	0	G12	0.0240872	0.059511
5692.2	38916	2	24	3	396.096	1	0.131338	2	G12	0.0269334	0.0695857
5557.83	36964	2	24	3	355.369	1	0.160881	4	G12	0.0255825	0.0639402
5777.09	38599	2	24	3	341.034	1	0.147432	6	G12	0.026714	0.0590321
5444.09	36137	2	24	3	315.159	1	0.139022	8	G12	0.0250101	0.0578901
5751.55	40363.5	2	24	3	376.946	1	0.144595	10	G12	0.0279352	0.0655381
5864.39	43456.5	2	24	3	365.972	1	0.161671	12	G12	0.0300759	0.0624058
5753.49	42083	2	24	3	392.35	1	0.182086	14	G12	0.0291253	0.0681933
5819.05	46614	2	24	3	328.801	1	0.186292	16	G12	0.0322611	0.0565041
6184.49	42944.5	2	24	3	362.552	1	0.162243	18	G12	0.0297215	0.0586227
6939	50135.5	2	24	3	470.103	1	0.183116	20	G12	0.0346983	0.0677479
6753.65	48246.5	2	24	3	455.161	1	0.132789	22	G12	0.033391	0.0673948
6423.73	47714	2	24	3	434.81	1	0.163281	24	G12	0.0330224	0.067688
6413.14	49796.5	2	24	3	391.308	1	0.15943	26	G12	0.0344637	0.0610166
6300.68	47331.5	2	24	3	386.053	1	0.162891	28	G12	0.0327577	0.0612716
6565.15	52137	2	24	3	373.119	1	0.158743	30	G12	0.0360836	0.0568332
6811.12	52830.5	2	24	3	397.197	1	0.175717	32	G12	0.0365635	0.058316
6736.81	52019	2	24	3	413.07	1	0.159401	34	G12	0.0360019	0.0613154
6285.16	50282	2	24	3	374.751	1	0.161671	36	G12	0.0347997	0.0596247
6526.78	50874	2	24	3	422.656	1	0.151114	38	G12	0.0352095	0.0647572
6797.58	50428	2	24	3	442.506	1	0.152151	40	G12	0.0349008	0.0650976
6643.27	53163	2	24	3	403.797	1	0.144464	42	G12	0.0367937	0.0607828
6712.15	52298	2	24	3	409.785	1	0.177379	44	G12	0.036195	0.0610513
7298.95	56800.5	2	24	3	437.939	1	0.162077	46	G12	0.0393111	0.0600003
7589.32	54558.5	2	24	3	429.429	1	0.157268	48	G12	0.0377595	0.0565833
7725.04	57319.5	2	24	3	460.594	1	0.145423	50	G12	0.0396703	0.0596235
8110.26	60948.5	2	24	3	439.033	1	0.127111	52	G12	0.0421819	0.0541331
7970.52	67372.5	2	24	3	434.551	1	0.146398	54	G12	0.0466279	0.0545197
8710.14	64891	2	24	3	452.667	1	0.161529	56	G12	0.0449105	0.0519701
8584.8	69080.5	2	24	3	464.37	1	0.126712	58	G12	0.04781	0.0540921
8846.77	67236.5	2	24	3	555.445	1	0.164506	60	G12	0.0465338	0.0627851
8581.26	64304.5	2	24	3	520.003	1	0.162878	62	G12	0.0445046	0.0605976
8938.66	70351	2	24	3	478.288	1	0.160805	64	G12	0.0486893	0.0535078
9099.54	69470	2	24	3	528.369	1	0.143461	66	G12	0.0480796	0.0580655
8951.22	76097	2	24	3	541.75	1	0.142882	68	G12	0.0526661	0.0605225
2793.52	15654.5	2	4	3	178.808	1	0.168916	0	G2	0.0108343	0.064008
3647.8	22911	2	4	3	245.596	1	0.158699	2	G2	0.0158565	0.0673272
3914.68	24728	2	4	3	279.763	1	0.14363	4	G2	0.017114	0.071465
3695.84	23150.5	2	4	3	245.803	1	0.14842	6	G2	0.0160223	0.066508
3330.1	19354	2	4	3	196.238	1	0.113568	8	G2	0.0133947	0.0589287
3384.71	19014.5	2	4	3	185.518	1	0.111476	10	G2	0.0131598	0.0548106
3142.58	19189.5	2	4	3	157.307	1	0.104013	12	G2	0.0132809	0.0500566
3578.57	20890	2	4	3	178.671	1	0.102947	14	G2	0.0144578	0.0499281
3635.3	21323.5	2	4	3	196.555	1	0.11884	16	G2	0.0147578	0.0540685
3753.24	21583.5	2	4	3	216.229	1	0.0972898	18	G2	0.0149378	0.0576113
3511.63	19740	2	4	3	191.807	1	0.0992536	20	G2	0.0136619	0.0546205
3163.49	19391.5	2	4	3	172.777	1	0.115702	22	G2	0.0134207	0.0546159
3189.85	20639.5	2	4	3	194.526	1	0.141596	24	G2	0.0142844	0.0609829
3143.43	20987.5	2	4	3	166.395	1	0.116406	26	G2	0.0145253	0.0529343
3129.85	21638.5	2	4	3	189.602	1	0.11308	28	G2	0.0149758	0.0605784
3289.82	21970.5	2	4	3	184.583	1	0.114685	30	G2	0.0152056	0.0561073
2936.13	20019	2	4	3	158.166	1	0.102922	32	G2	0.013855	0.053869
3048.41	20388	2	4	3	186.265	1	0.151832	34	G2	0.0141104	0.0611024
3224.67	22383	2	4	3	162.916	1	0.106239	36	G2	0.0154911	0.0505217
3179.95	21091.5	2	4	3	178.358	1	0.093896	38	G2	0.0145972	0.0560884
3014.49	21446.5	2	4	3	128.528	1	0.0803506	40	G2	0.0148429	0.0426368
2852.83	21781.5	2	4	3	158.844	1	0.10254	42	G2	0.0150748	0.0556794
2904.05	21907	2	4	3	115.045	1	0.0755653	44	G2	0.0151616	0.0396154
2983.06	21668.5	2	4	3	163.578	1	0.0992136	46	G2	0.0149966	0.0548355
3203.91	22861.5	2	4	3	175.388	1	0.13436	48	G2	0.0158222	0.0547418
3085.54	23284.5	2	4	3	174.601	1	0.12631	50	G2	0.016115	0.0565868
3175.65	24120.5	2	4	3	157.828	1	0.115378	52	G2	0.0166936	0.0496994
3142.21	23272.5	2	4	3	153.572	1	0.107505	54	G2	0.0161067	0.0488738
2733.72	21614.5	2	4	3	121.828	1	0.0814124	56	G2	0.0149592	0.0445649
2870.72	22131	2	4	3	156.42	1	0.126606	58	G2	0.0153167	0.0544882
2828.89	21981.5	2	4	3	120.982	1	0.127293	60	G2	0.0152132	0.0427667
2852.06	22184.5	2	4	3	147.644	1	0.128446	62	G2	0.0153537	0.0517676
3012.33	23370	2	4	3	121.804	1	0.12846	64	G2	0.0161742	0.0404351
2653.98	21918	2	4	3	110.869	1	0.11617	66	G2	0.0151693	0.0417745
2686.71	21490	2	4	3	127.578	1	0.122389	68	G2	0.014873	0.0474849
3493.8	19854	2	6	3	181.261	1	0.211678	0	G3	0.0137408	0.0518807
4879	27098	2	6	3	316.371	1	0.190078	2	G3	0.0187543	0.0648433
4665.14	27411.5	2	6	3	277.503	1	0.182368	4	G3	0.0189713	0.0594845
4206.93	25386.5	2	6	3	255.666	1	0.220622	6	G3	0.0175698	0.0607727
4379.38	27435	2	6	3	233.573	1	0.180817	8	G3	0.0189875	0.0533348
4732.84	30333.5	2	6	3	269.158	1	0.196441	10	G3	0.0209936	0.0568703
4896.51	30620	2	6	3	306.903	1	0.184669	12	G3	0.0211918	0.0626781
4667.24	32217.5	2	6	3	259.857	1	0.197053	14	G3	0.0222975	0.0556768
4594.25	29964.5	2	6	3	262.475	1	0.212821	16	G3	0.0207382	0.0571312
4392.45	29511.5	2	6	3	258.468	1	0.162644	18	G3	0.0204247	0.0588437
4345.56	29981.5	2	6	3	236.901	1	0.205901	20	G3	0.0207499	0.0545156
3944.96	26054	2	6	3	218.649	1	0.193994	22	G3	0.0180317	0.0554249
3576.37	23518	2	6	3	198.959	1	0.177178	24	G3	0.0162766	0.0556316
3117.85	22471.5	2	6	3	170.56	1	0.166415	26	G3	0.0155523	0.0547043
3218.32	22874.5	2	6	3	194.632	1	0.230542	28	G3	0.0158312	0.0604762
3303.15	22143	2	6	3	206.812	1	0.179464	30	G3	0.015325	0.0626105
3622.47	25702.5	2	6	3	188.672	1	0.167136	32	G3	0.0177885	0.0520839
3378.87	24352.5	2	6	3	240.523	1	0.174654	34	G3	0.0168542	0.0711845
3402.79	23974.5	2	6	3	153.712	1	0.168698	36	G3	0.0165925	0.0451724
3228.95	22487	2	6	3	167.199	1	0.182165	38	G3	0.0155631	0.0517812
3797.64	23487.5	2	6	3	188.752	1	0.169238	40	G3	0.0162555	0.0497023
3730.43	27253	2	6	3	192.993	1	0.120579	42	G3	0.0188616	0.0517349
3446.66	25431.5	2	6	3	186.68	1	0.157948	44	G3	0.0176009	0.0541625
3342.02	27506.5	2	6	3	173.552	1	0.116631	46	G3	0.019037	0.0519303
3785.21	29489.5	2	6	3	207.216	1	0.152824	48	G3	0.0204094	0.0547435
3908.95	30084	2	6	3	216.475	1	0.139898	50	G3	0.0208209	0.0553794
3954.73	30399	2	6	3	174.784	1	0.14494	52	G3	0.0210389	0.0441962
4077.31	32230	2	6	3	195.134	1	0.145047	54	G3	0.0223061	0.0478584
4108.47	32687	2	6	3	256.521	1	0.135102	56	G3	0.0226224	0.0624373
4317.98	33839	2	6	3	266.328	1	0.146187	58	G3	0.0234197	0.0616788
4620.72	35800	2	6	3	255.284	1	0.133418	60	G3	0.0247769	0.0552477
4472.17	33702	2	6	3	248.887	1	0.127449	62	G3	0.0233249	0.0556524
5011.82	38405	2	6	3	263.713	1	0.122864	64	G3	0.0265798	0.0526182
5067.69	40661.5	2	6	3	270.775	1	0.141433	66	G3	0.0281415	0.0534316
5244.31	39254.5	2	6	3	251.836	1	0.114845	68	G3	0.0271677	0.0480209
9230.35	59901	2	8	3	746.507	1	0.165506	0	G4	0.041457	0.0808753
9516.07	65076.5	2	8	3	731.085	1	0.12193	2	G4	0.0450389	0.0768264
9240.04	66930.5	2	8	3	731.175	1	0.110854	4	G4	0.046322	0.0791311
8673.91	63457.5	2	8	3	570.035	1	0.138198	6	G4	0.0439184	0.0657183
8076.62	59972	2	8	3	485.551	1	0.131968	8	G4	0.0415061	0.0601181
8221.97	64345	2	8	3	568.861	1	0.146386	10	G4	0.0445326	0.0691879
9257.42	79368.5	2	8	3	651.494	1	0.141998	12	G4	0.0549303	0.0703753
10748.9	98867.5	2	8	3	741.722	1	0.123023	14	G4	0.0684253	0.0690043
[truncated: 11,425 more rows]

## Sheet: Fig6BTumorDistribution
	%
Exp#	Forebrain	Forebrain-Midbrain	Midbrain	Midbrain-Hindbrain	Hindbrain	number of fish
1	1.6	0.8	60.8	20.8	16.2	65
2	3.7	5.1	61.7	15.9	13.6	107
3	3.26087	10.8696	55.4348	25	5.43478	46
4	4.16667	9.375	63.5417	4.16667	18.75	48

## Sheet: Fig6ETumorGrowthZebrafish
treatment:1=dmso,2=gw,3=as	dorsal	lateral
1	3.3747	2.92171
1	0.771677	0.364751
1	1.92623	1.02997
1	2.79499	1.33156
1	1.63308	1.88148
1	2.47181	1.63579
1	2.61279	1.44288
1	3.98894	2.12567
1	2.01592	1.1774
1	2.07531	1.22674
1	1.08651	0.869199
1	2.73205	2.16148
1	2.09951	1.09181
1	4.59489	2.25646
1	2.56941	1.36568
1	6.02348	2.57242
1	2.0913	1.80064
1	0.283907	2.07798
1	3.53218	1.04855
1	1.00851	1.22582
1	5.65421	38.7628
1	1.24605	1.74572
1	2.00452	1.81989
1	3.18384	8.36283
1	3.02899	7.66721
1	0.368802	0.932102
1	1.92302	2.1843
1	1.41849	1.80594
1	0.797592	0.669188
1	3.2935	2.0729
1	2.16089	2.3623
1	2.65243	1.95183
1	1.30383	1.70983
1	0.835617	1.4735
2	1.75266	1.05952
2	1.0012	0.961215
2	0.985699	0.926376
2	1.12086	1.00349
2	7.85752	4.12429
2	1.49396	1.25006
2	3.07038	1.14512
2	1.5569	1.37994
2	1.00507	0.790462
2	2.50717	1.32547
2	2.12802	1.85105
2	1.10705	0.816649
2	0.696304	0.733986
2	2.84827	0.804321
2	0.722246	1.22331
2	1.75891	2.20622
2	2.0825	0.906376
2	0.892956	1.45604
2	1.35969	1.12653
2	0.662977	0.825883
2	1.17878	1.92463
2	2.25223	16.9298
2	0.88717	2.68831
2	0.512985	0.672301
2	2.45641	1.75474
2	1.54821	1.17884
2	0.824071	1.10249
2	2.14615	1.24996
2	0.862871	2.62778
2	2.48207	2.31854
2	1.24784	2.39003
2	3.15112	2.92707
2	0.3438	0.467769
2	0.320725	2.26001
2	1.71788	1.6197
2	1.03529	1.29119
2	2.61367	2.05411
3	0.848935	1.59595
3	0.239172	0.34934
3	0.400226	0.533703
3	0.262763	0.161078
3	0.357846	0.34821
3	0.423562	0.296392
3	0.604843	0.495293
3	0.541317	0.555647
3	0.210754	0.274181
3	0.165374	0.199974
3	0.0437186	0.0849456
3	1.05209	0.637852
3	0.311868	0.459075
3	0.372152	0.373796
3	0.435809	0.313072
3	0.54729	1.52366
3	0.452417	0.456862
3	0.148997	0.107755
3	0.219288	0.0670036
3	0.25592	0.248324
3	0.430142	0.872683
3	0.0677467	0.624254
3	0.494833	0.459294
3	0.173729	0.105845
3	0.244342	0.258026
3	0.9027	1.45375
3	0.703789	0.786268

## Sheet: Fig7B-E,S6ATumorGrowthMice
Fig6B	TumorVolume,cm3
	Day	vehicle													GW405833											AS601245
	0	0.241766	0.281898	0.259072	0.205857	0.399168	0.264704	0.261888	0.209848	0.229787	0.232131	0.278614	0.207212		0.234788	0.218564	0.28698	0.289741	0.204802	0.329525	0.23936	0.203315	0.207212	0.238905		0.534743	0.216527	0.228657	0.2	0.238905	0.240926	0.303063	0.250638
	1	0.453179	0.353018	0.312407	0.214157	0.720498	0.460608	0.342144	0.292181	0.29479	0.213674	0.579871	0.331571		0.212129	0.25305	0.282842	0.22873	0.281063	0.646866	0.359964	0.272804	0.238249	0.259072		0.705731	0.250624	0.231913	0.29	0.26079	0.269773	0.363528	0.323326
	2	0.442938	0.502865	0.447931	0.278867	0.91872		0.381008	0.551485	0.340153	0.296572	0.668428	0.318916		0.271363	0.294023	0.284929	0.276313	0.316673	0.800972	0.345039	0.353917	0.265019	0.239166		0.715333	0.331452	0.419628	0.31	0.381216	0.298826	0.465743	0.6336
	3	0.460473	0.584357	0.444752	0.21131	0.965159	0.880704	0.376331	0.9201	0.365585	0.320439	0.685678	0.318916		0.278867	0.43681	0.440781	0.34151	0.289939	0.848925	0.464834	0.504458	0.478681	0.34495		1.0858	0.369139	0.397056	0.35		0.427662	0.538879	0.718708
	4	0.616501	0.758918	0.5192	0.389158	1.11739	0.972748	0.370656	0.979353	0.456665	0.46552	0.943869	0.333036		0.393129	0.439326	0.555487	0.453333	0.391973	0.982446	0.584357	0.579319	0.564823	0.381348		1.15688		0.397056	0.39		0.427662	0.579319	1.08871
	5	0.881573	0.99	0.86625	0.439869	1.57832	1.54833	0.506466	0.890307	0.5456	0.671025	1.45801	0.549094		0.387313	0.583495	0.611503	0.523908	0.541483	1.12155	0.716756	0.598205	0.662323	0.513476		1.2641		0.484882	0.43		0.457119	0.865976	0.915793
	6	0.954138	1.07871	1.07408	0.553014	1.8513	1.59699	0.610428	0.951659		0.934626	1.78152	0.692715		0.458765	0.66391	0.635481	0.716756	0.622924	1.55569	0.792371	0.59947	0.706478	0.626124		1.72818		0.536188	0.59		0.47444	0.981552	1.18534
	7	1.26436	1.35521	1.35065	0.646111	2.4669	2.52529	0.838915	0.971773	0.740036	1.29386		0.798973		0.637772	0.5852	0.93359	0.710733	0.726446		0.922078	0.798336	0.880704	0.872742		2.17395		0.737427			0.672234	0.913334	1.42711
	8	1.41935	1.26854	1.5048	0.98916	2.9939	2.96525	0.96668	1.10953	0.914918	1.53507	2.55844	0.965159		0.807103	0.703106	1.02686	0.789034	0.928395	2.10543	0.844816	0.901289	0.866087	0.929676		2.29569					0.842688	1.16443
Fig6C	TumorVolume,Log10(cm3)
	Day	vehicle													GW405833											AS601245
	8	0.15209	0.103305	0.177479	-0.00473341	0.476237	0.472061	-0.0147173	0.0451398	-0.0386176	0.186129	0.407975	-0.015401		-0.0930708	-0.152979	0.0115112	-0.102904	-0.0322671	0.323341	-0.0732379	-0.0451362	-0.0624386	-0.0316686		0.360913					-0.0743332	0.066113
Fig6D	TumorGrowth Day0 to Day8, Fold Change (Log10)
	Day	vehicle													GW405833											AS601245
	8	0.768694	0.653213	0.764058	0.681702	0.875082	1.0493	0.567167	0.723234	0.600058	0.820395	0.962972	0.668185		0.536253	0.507443	0.553659	0.435085	0.656398	0.805452	0.547711	0.646694	0.621147	0.590105		0.632768					0.543782	0.58458
Fig6E	Tumor weight (mg)
	Day	vehicle													GW405833											AS601245
	8	924	1138	590	433	2099	1211	540	437	355	782	1599	459		440	398	530	349	610	961	249	518	527	497

## Sheet: Fig7F-GKi67,Cleaved-PARP
Ki67 (% of cells)				cleaved-PARP (% of cells)
vehicle	AS601245	GW405833		vehicle	AS601245	GW405833
62.9	48.4	52.7		2.3	2.4	2.1
76.6	50.6	47.7		2.1	3.3	1.9
66.9	54.1	59.8		2.1	2.3	2.4
56.2	59	54.4		1.9	4	1.2
57.5	52.8	52.7		2.3	2.8	1.9
59.4	52.4	63.3		2.4	3	1.3
56.2	53.7	59.3		1.8	2.8	2.5
62.5	57.8	68.5		1.7	3.8	1.6
75.5	81.1	61.2		1.8	1.8	2
60.3	58.7	52.3		2.5	2.8	2.2
65.9	42.8	53		2.1	1.9	2
72.9	55.1	60.5		2.9	2.5	1.6
70.7	50	63.1		2.3	2.5	3.3
53.8	78.3	58.1		2.7	2.1	2.8
58.7	58.6	62.5		2.7	2.5	1.6
65.1	60.4	53.7		1.7	2.5	4
51.5	75.4	56.1		1.7	2.7	3.2
63	72.4	59.5		2	2.9	4.4
97.7	50	55.4		2.9	2.4	4.5
51.1	54.4	58.7		2.3	2.6	8.2
56.5	53.1	58.8		1.7	2.4	2.9
63.5	48.5	49.6		1.2	2.5	2.6
50.7	51.6	52.8		1.7	2.9	2.3
53.8	65.7	52.2		1.2	2.8	11.3
62.4	50.9	54.1		1.2	2.5	8.7
64.9	56.8	51.8		2.8	1.8	6.7
56.4	57	55.4		1.6	2.2	3.7
59.2	54.6	58.2		2.5	1.7	3.3
57.8	56.8	52.1		1.3	1.8	2.6
58.5	66.5	50		2.6	2.7	3.4
57.6	57.4	51.7		1.9	2.8	2.8
62.5	47.6	54.4		2.4	3.7	3
53.4	51.4	49.3		3	3.8	5.3
57.3	51.5	55.2		2.4	3.3	4.1
64.6	59.4	41.5		2.1	3.4	2.8
49.6	54	44.1		2.3	3.4	2.7
42.3	58.3	52.9		1.9	3.6	2.8
56.4	53.8	48.7		2	2.6	2
53.9	54.3	61.9		2.3	2.5	2.8
46.9	54.9	50.2		1.8	2.7	2.7
49.4		49.2		1.7	2.3	3.1
49.6		55		1.5	3.4	3.4
40.3		57.1		1.2	3.6	2.2
51.2		64.2		2.1		1.8
47.7		63.9		1.8		2
61.7		51.8		1.7		2.2
57.1		57.8		1.4		2
55.7		66.4		2.1		2.2
58.6		66.3		2.3		2.4
67.2		60		1.6		2.1
66.1		63.1		1.3		1.8
48.8				1.5		1.8
50.3				1.2		1.8
54.4				1.9		4.2
69.9				1.8		5.2
54.2						3.2
49.3						2.5
45.4						2.4
56						2.4
45.7						3.5
						3.6
						2.9
						3.5

## Sheet: FigS4A,B,E
HU308
Dose (uM)	Exp1						Exp2						Exp3						Exp4
30	0.00381	0.00372	0.004332	0.00399	0.004665		0	0.01	0.01				0.01	0	0				0	0.01	0.01
10	0.000435	-0.00018	0.001551	0.000849	-0.00022		0	0	0				0	0	0.01				0.01	0	0
3.33333	0.071667	0.040348	0.031798	0.05122	0.029468		0.11	0.1	0.11				0.03	0.03	0.03				0.13	0.15	0.23
1.11111	0.74298	0.747129	0.728509	0.750747	0.723316		0.69	0.68	0.66				0.54	0.57	0.58				0.73	0.71	0.76
0.37037	0.918769	0.908635	0.950285	0.945542	0.998991		0.91	0.92	0.93				0.9	0.89	0.93				0.89	0.89	0.9
0.123457	0.978517	0.975925	1.01773	1.0555	1.07978		1.09	1.04	1.07				0.97	1	1.05				0.99	0.93	1
0.041152	1.0328	0.969301	1.00417	1.0603	1.08505		1.1	1.05	1.06				1.01	0.98	1.04				1.04	0.98	1.02
JWH133
Dose (uM)	Exp1						Exp2						Exp3
30	0.009327	0.006141	0.007419	0.002631	0.005907		0.01	0.01	0.01				0.0027	0.001993	0.003134
10	0.046648	0.044425	0.031078	0.034201	0.021368		0.05	0.02	0.03				0.00304	0.002266	0.001766
3.33333	0.419581	0.387713	0.382637	0.387263	0.365907		0.33	0.26	0.29				0.102642	0.103284	0.091762
1.11111	0.982638	0.984168	0.979894	1.01485	0.924681		0.88	0.87	0.91				1.01456	0.78658	0.753307
0.37037	1.05342	1.11942	1.06056	1.07203	1.05285		0.99	1.11	1.13				0.942169	0.994399	1.01503
0.123457	1.11001	1.10777	1.0585	1.06159	1.03886		1.02	1.1	1.06				0.907225	1.01093	1.01391
0.041152	1.11767	1.1006	1.09811	1.07667	1.0629		1.05	1.05	1.09				0.757128	1.01876	1.03218
ACEA
Dose (uM)	Exp1						Exp2						Exp3
41	0.31	0.3	0.39	0.15	0.22	0.25
13.6667	0.95	0.84	0.96	0.74	0.95	0.9
4.55556	1.25	0.48	0.92	1.05	1.09	1.02
1.51852	1.06	0.92	1.13	0.86	0.94	1.25
0.506173	0.89	1.07	0.98	0.94	1	1.26
0.168724	1.04	0.84	1.11	0.89	0.9	1.01
0.056241	1.17	1.12	1.19	0.94	0.97	1.16
30							0.22	0.23	0.26				0.76	0.7	0.71	0.8	0.8	0.75
10							0.83	0.78	0.9				1.09	0.89	0.89	1.03	1.07	1.06
3.33333							1.03	1.02	0.97				1.2	0.9	0.95	1.04	1.1	1.01
1.11111							1.05	1.02	1.02				1.04	0.85	0.89	1.08	1.11	1.06
0.37037							1.12	1.05	1.01				0.97	0.92	0.93	1.11	1.05	1.11
0.123457							1.1	1.08	1.03				0.99	0.9	0.96	1.1	1.21	1.07
0.041152							1.06	1.05	1.07				0.98	0.94	0.97	1.12	1.1	1.09
SR144528
Dose (uM)	Exp1						Exp2						Exp3						Exp4						Exp5
30	0.7	0.74	0.85	0.78	0.37	0.99	0.84	0.88	0.89				0.62	0.69	0.7				0.99	0.99	0.98	0.78	0.86	0.93	0.588206	0.772444	0.813832
10	0.79	0.46	0.76	0.84	0.68	0.78	0.91	0.87	0.9				0.75	0.79	0.79				0.9	1.02	1.02	0.88	1.09	1.02	0.716533	0.924456	0.866478
3.33333	0.84	1.05	0.9	0.86	0.61	0.78	0.92	0.95	0.88				0.82	0.89	0.86				0.99	1.06	1.08	1.03	1.09	1.12	0.945452	0.940177	0.95537
1.11111	0.79	0.96	1.15	1.29	0.75	1.08	0.94	0.95	1.05				0.88	0.92	0.9				1.09	1.16	1.12	1.19	1.19	1.19	1.03415	0.999571	1.06641
0.37037	0.77	0.79	0.91	1.08	1.05	1.12	1.19	1.2	1.2				1.09	1.1	1.07				1.12	1.19	1.13	1.23	1.31	1.24	1.15751	1.20791	1.17438
0.123457	0.82	0.76	0.88	1.24	0.61	1.13	1.16	1.18	1.1				1.09	1.13	1.18				1.08	1.07	1.14	1.18	1.14	1.19	1.04231	1.1079	1.09439
0.041152	0.72	0.72	0.78	0.92	0.93	1.13	1.07	1.09	1.05				1.04	1.04	1.06				1.04	1.07	1.06	1.11	1.12	1.19	1.03717	1.2202	1.02018
Otenabant
Dose (uM)	Exp1						Exp2						Exp3
10	0.87	0.84	0.88	0.73	0.77	0.73	0.63	0.64	0.5				0.58	0.54	0.57
3.33333	0.97	0.99	1.04	0.87	0.83	0.78	0.95	1	0.96				0.87	0.95	0.99
1.11111	0.75	1.03	1.1	0.75	0.72	0.81	0.96	1	0.96				1	0.92	0.98
0.37037	0.9	0.97	1.17	0.59	0.82	0.81	0.96	0.98	0.99				0.96	1.04	1.02
0.123457	0.76	0.98	0.84	0.71	0.86	0.66	0.96	0.92	1.04				0.99	0.98	1.04
0.041152	1.02	0.97	1.18	0.74	0.86	0.68	0.95	0.83	0.9				0.98	1	1
SP600125
Dose (uM)	Exp1			Exp2			Exp3			Exp4
30	0.08	0.11	0.12				0.21	0.27	0.23	0.186627	0.18993	0.160611
10	0.52	0.67	0.88				0.66	0.72	0.66	0.594689	0.571485	0.546383
3.33333	0.82	0.7	0.89				0.76	0.78	0.76	0.885955	0.872386	0.917294
1.11111	0.79	0.95	0.82				0.91	0.91	0.86	0.977574		1.02971
0.37037	0.95	1.15	0.93				0.95	0.99	1.02	1.03647	1.10067	1.09177
0.123457	1.07	0.89	0.91				1.05	1.03	1.1	1.07989	1.04081	1.01561
0.041152	0.93	0.92	0.96				1.05	1.04	1.05	1.00306		1.02467
10				0.388348	0.36177	0.396034
3.33333				0.762342	0.864931	0.868896
1.11111				1.11373	1.03218	0.921298
0.37037				1.15145	1.22209	1.03749
0.123457				1.33667	1.19281	1.14264
0.041152				1.3398	1.28397	1.18945
0.013717				0.963798	1.01954	0.9542
JNK-IN-8
Dose (uM)	Exp1			Exp2			Exp3
30	0.02	0.03	0.02				0.17	0.2	0.17
10	0.11	0.12	0.13				0.19	0.25	0.24
3.33333	0.56	0.55	0.56				0.44	0.51	0.51
1.11111	0.99	0.66	0.64				0.63	0.64	0.65
0.37037	1.02	0.8	0.97				0.66	0.78	0.78
0.123457	1.09	0.8	0.97				0.77	0.8	0.84
0.041152	0.99	0.84	0.89				0.92	0.92	0.92
10				0.172414	0.183598	0.173004
3.33333				0.37877	0.400833	0.381779
1.11111				0.72997	0.766511	0.787049
0.37037				0.998346	0.85092	1.0196
0.123457				0.845897	0.905742	0.770659
0.041152				0.913795	1.09386	1.07613
0.013717				0.969308	1.01256	0.838455
CC-930
Dose (uM)	Exp1			Exp2			Exp3
30	0.97	1.14	0.97				0.76	0.73	0.75
10	0.67	1.11	1.04				0.82	0.76	0.81
3.33333	0.96	1.05	1.12				0.9	0.89	0.96
1.11111	1.09	1.03	1.03				0.94	0.94	0.94
0.37037	1.01	1.24	1.16				1	0.98	1.02
0.123457	0.94	1.13	1.11				1.12	1.04	1.08
0.041152	0.84	1.03	1.04				1.07	1.01	1.03
10				0.89041	0.863954	0.813098
3.33333				1.10874	1.02472	0.986471
1.11111				1.12005	1.13841	1.13136
0.37037				1.12662	1.09811	1.10075
0.123457				0.761102	1.06134	0.971504
0.041152				1.10114	0.986715	0.898523
0.013717				1.05201	0.972785	0.823082

[truncated: 6 more sheets: FigS4CCombination, FigS4GDepMap, FigS5A-B, FigS5C, FigS5D, FigS5E]
